# Supplementary material for: 3-Butyl-1-methyl-1H-imidazol-3-ium bis­(1,2-dicyano­ethene-1,2-dithiol­ato-κ2 S,S′)nickel(III)
Source: Acta Crystallogr Sect E Struct Rep Online. 2011 Nov 9;67(Pt 12):m1726. doi: 10.1107/S1600536811046824 (PMC3238640; doi:10.1107/S1600536811046824)
Supplement: Supplementary file 1 [file e-67-m1726-sup1.cif]

##############################################################################
#                                                                            #
# This CIF contains the data in a paper accepted for publication in          #
# Acta Crystallographica Section E. It conforms to the requirements of       #
# Notes for Authors for Acta Crystallographica Section E, and has been       #
# peer reviewed under the auspices of the IUCr Commission on Journals.       #
#                                                                            #
# Full details of the Crystallographic Information File format               #
# are given in the paper "The Crystallographic Information File (CIF):       #
# a New Standard Archive File for Crystallography" by S. R. Hall, F. H.      #
# Allen and I. D. Brown [Acta Cryst. (1991), A47, 655-685].                  #
#                                                                            #
# The current version of the core CIF dictionary is obtainable from          #
# ftp://ftp.iucr.org/pub/cif_core.dic.                                       #
#                                                                            #
# Software is freely available for graphical display of the structure(s)     #
# in this CIF. For information consult the CIF software page                 #
# http://www.iucr.org/resources/cif/software.                                #
#                                                                            #
# This file may be used for bona fide research purposes within the           #
# scientific community so long as proper attribution is given to the journal # 
# article from which it was obtained.                                        #
#                                                                            #
##############################################################################
data_global
_audit_creation_method     'from SHELXL97 CIF and IUCr SHELXL97-template'
_journal_date_recd_electronic     2011-10-26
_journal_date_accepted     2011-11-07
_journal_name_full     'Acta Crystallographica, Section E'
_journal_year     2011
_journal_volume     67
_journal_issue     12
_journal_page_first     m1726
_journal_page_last     m1726
_journal_paper_category     QM
_journal_coeditor_code     IS2799
_publ_contact_author_name     'Shan-Shan Yu'
_publ_contact_author_address
;
   School of Biochemical and Environmental Engineering,
   Nanjing Xiaozhuang College,
   Nanjing 210017,
   People's Republic of China
;
_publ_contact_author_email     'yushanshan_2005@163.com'
_publ_contact_author_fax     '86 25 83587820'
_publ_contact_author_phone     '86 25 83587820'
_publ_section_title
;
3-Butyl-1-methyl-1<i>H</i>-imidazol-3-ium
bis(1,2-dicyanoethene-1,2-dithiolato-\k^2^<i>S</i>,<i>S</i>')nickel(III)
;
loop_
    _publ_author_name
    _publ_author_address
    'Shan-Shan Yu'
;
   School of Biochemical and Environmental Engineering,
   Nanjing Xiaozhuang College,
   Nanjing, 210017,
   People's Republic of China
;
data_I
_audit_creation_method     SHELXL-97
_chemical_name_systematic
;
3-Butyl-1-methyl-1<i>H</i>-imidazol-3-ium bis(1,2-dicyanoethene-1,2-dithiolato-
\k^2^<i>S</i>,<i>S</i>')nickel(III)
;
_chemical_name_common     ?
_chemical_formula_moiety     'C8 H15 N2 +, C8 N4 Ni S4 -'
_chemical_formula_sum     'C16 H15 N6 Ni S4'
_chemical_formula_iupac     '(C8 H15 N2) [Ni (C4 N2 S2)2]'
_chemical_formula_weight     478.31
_chemical_melting_point     ?
_symmetry_cell_setting     monoclinic
_symmetry_space_group_name_H-M     'P 21/c'
_symmetry_space_group_name_Hall     '-p 2Ybc'
loop_
    _symmetry_equiv_pos_as_xyz
    'x, y, z'
    '-x, y+1/2, -z+1/2'
    '-x, -y, -z'
    'x, -y-1/2, z-1/2'
_cell_length_a     10.650(2)
_cell_length_b     7.3924(13)
_cell_length_c     26.691(5)
_cell_angle_alpha     90.00
_cell_angle_beta     93.463(5)
_cell_angle_gamma     90.00
_cell_volume     2097.5(7)
_cell_formula_units_Z     4
_cell_measurement_reflns_used     778
_cell_measurement_theta_min     2.608
_cell_measurement_theta_max     21.238
_cell_measurement_temperature     298(2)
_exptl_crystal_description     block
_exptl_crystal_colour     black
_exptl_crystal_size_max     0.40
_exptl_crystal_size_mid     0.20
_exptl_crystal_size_min     0.15
_exptl_crystal_density_diffrn     1.515
_exptl_crystal_density_meas     ?
_exptl_crystal_density_method     'not measured'
_exptl_crystal_F_000     980.0
_exptl_absorpt_coefficient_mu     1.337
_exptl_absorpt_correction_type     multi-scan
_exptl_absorpt_process_details     '(SADABS; Bruker, 2000)'
_exptl_absorpt_correction_T_min     0.733
_exptl_absorpt_correction_T_max     0.818
_exptl_special_details     ?
_diffrn_ambient_temperature     298(2)
_diffrn_radiation_type     MoK\a
_diffrn_radiation_wavelength     0.71070
_diffrn_radiation_source     'fine-focus sealed tube'
_diffrn_radiation_monochromator     graphite
_diffrn_measurement_device_type     'Bruker SMART CCD area-detector'
_diffrn_measurement_method     '\f and \w scans'
_diffrn_detector_area_resol_mean     ?
_diffrn_reflns_number     19183
_diffrn_reflns_av_R_equivalents     0.0444
_diffrn_reflns_av_sigmaI/netI     0.0374
_diffrn_reflns_theta_min     3.06
_diffrn_reflns_theta_max     25.35
_diffrn_reflns_theta_full     25.35
_diffrn_measured_fraction_theta_max     0.998
_diffrn_measured_fraction_theta_full     0.998
_diffrn_reflns_limit_h_min     -12
_diffrn_reflns_limit_h_max     12
_diffrn_reflns_limit_k_min     -8
_diffrn_reflns_limit_k_max     7
_diffrn_reflns_limit_l_min     -32
_diffrn_reflns_limit_l_max     30
_diffrn_standards_number     ?
_diffrn_standards_interval_count     ?
_diffrn_standards_interval_time     ?
_diffrn_standards_decay_%     ?
_refine_special_details
;
Refinement of <i>F</i>^2^ against ALL reflections. The weighted <i>R</i>-factor
<i>wR</i> and goodness of fit <i>S</i> are based on <i>F</i>^2^, conventional
<i>R</i>-factors <i>R</i> are based on <i>F</i>, with <i>F</i> set to zero for
negative <i>F</i>^2^. The threshold expression of <i>F</i>^2^ >
\s(<i>F</i>^2^) is used only for calculating <i>R</i>-factors(gt) <i>etc</i>.
and is not relevant to the choice of reflections for refinement.
<i>R</i>-factors based on <i>F</i>^2^ are statistically about twice as large
as those based on <i>F</i>, and <i>R</i>- factors based on ALL data will be
even larger.
;
_reflns_number_total     3824
_reflns_number_gt     3246
_reflns_threshold_expression     I>2sigma(I)
_refine_ls_structure_factor_coef     Fsqd
_refine_ls_matrix_type     full
_refine_ls_R_factor_all     0.0637
_refine_ls_R_factor_gt     0.0502
_refine_ls_wR_factor_gt     0.0942
_refine_ls_wR_factor_ref     0.0993
_refine_ls_goodness_of_fit_ref     1.156
_refine_ls_restrained_S_all     1.156
_refine_ls_number_reflns     3824
_refine_ls_number_parameters     247
_refine_ls_number_restraints     0
_refine_ls_hydrogen_treatment     constr
_refine_ls_weighting_scheme     calc
_refine_ls_weighting_details
         'calc w=1/[\s^2^(Fo^2^)+(0.0319P)^2^+1.4061P] where P=(Fo^2^+2Fc^2^)/3'
_atom_sites_solution_hydrogens     geom
_atom_sites_solution_primary     direct
_atom_sites_solution_secondary     difmap
_refine_ls_shift/su_max     0.001
_refine_ls_shift/su_mean     0.000
_refine_diff_density_max     0.350
_refine_diff_density_min     -0.340
_refine_ls_extinction_method     none
_refine_ls_extinction_coef     ?
loop_
    _atom_type_symbol
    _atom_type_description
    _atom_type_scat_dispersion_real
    _atom_type_scat_dispersion_imag
    _atom_type_scat_source
    'C' 'C' 0.0033 0.0016
                         'International Tables Vol C Tables 4.2.6.8 and 6.1.1.4'
    'H' 'H' 0.0000 0.0000
                         'International Tables Vol C Tables 4.2.6.8 and 6.1.1.4'
    'N' 'N' 0.0061 0.0033
                         'International Tables Vol C Tables 4.2.6.8 and 6.1.1.4'
    'Ni' 'Ni' 0.3393 1.1124
                         'International Tables Vol C Tables 4.2.6.8 and 6.1.1.4'
    'S' 'S' 0.1246 0.1234
                         'International Tables Vol C Tables 4.2.6.8 and 6.1.1.4'
_computing_data_collection     'SMART (Bruker, 2000)'
_computing_cell_refinement     'SAINT (Bruker, 2000)'
_computing_data_reduction     'SAINT (Bruker, 2000)'
_computing_structure_solution     'SHELXTL (Sheldrick, 2008)'
_computing_structure_refinement     'SHELXTL (Sheldrick, 2008)'
_computing_molecular_graphics     'SHELXTL (Sheldrick, 2008)'
_computing_publication_material
;
SHELXTL (Sheldrick, 2008)
;
loop_
    _atom_site_type_symbol
    _atom_site_label
    _atom_site_fract_x
    _atom_site_fract_y
    _atom_site_fract_z
    _atom_site_U_iso_or_equiv
    _atom_site_adp_type
    _atom_site_calc_flag
    _atom_site_refinement_flags
    _atom_site_occupancy
    _atom_site_symmetry_multiplicity
    _atom_site_disorder_assembly
    _atom_site_disorder_group
    Ni Ni1 0.09847(4) 0.70716(6) 0.503296(15) 0.04030(15) Uani d . 1 1 . .
    S S1 0.13066(8) 0.76184(13) 0.42646(3) 0.0483(2) Uani d . 1 1 . .
    S S2 -0.09351(8) 0.79241(12) 0.49400(3) 0.0456(2) Uani d . 1 1 . .
    S S3 0.28875(9) 0.61212(14) 0.51160(3) 0.0507(3) Uani d . 1 1 . .
    S S4 0.06746(9) 0.65718(13) 0.58064(3) 0.0486(2) Uani d . 1 1 . .
    N N1 -0.0210(4) 0.9489(6) 0.31048(14) 0.0832(12) Uani d . 1 1 . .
    N N2 -0.3277(3) 0.9738(5) 0.40060(15) 0.0789(11) Uani d . 1 1 . .
    N N3 0.5208(4) 0.4175(6) 0.60350(16) 0.0882(13) Uani d . 1 1 . .
    N N4 0.2194(4) 0.4677(6) 0.69608(14) 0.0956(14) Uani d . 1 1 . .
    N N5 0.6606(3) 0.8606(4) 0.59871(10) 0.0476(7) Uani d . 1 1 . .
    N N6 0.7729(3) 0.7519(4) 0.66100(11) 0.0510(8) Uani d . 1 1 . .
    C C1 -0.2310(4) 0.9224(5) 0.41389(15) 0.0532(10) Uani d . 1 1 . .
    C C2 -0.1106(3) 0.8554(4) 0.43214(13) 0.0425(8) Uani d . 1 1 . .
    C C3 -0.0107(3) 0.8444(4) 0.40249(13) 0.0432(8) Uani d . 1 1 . .
    C C4 -0.0187(3) 0.9029(6) 0.35110(15) 0.0550(10) Uani d . 1 1 . .
    C C5 0.4244(4) 0.4750(6) 0.59122(15) 0.0596(11) Uani d . 1 1 . .
    C C6 0.3061(3) 0.5491(5) 0.57365(13) 0.0477(9) Uani d . 1 1 . .
    C C7 0.2078(3) 0.5671(5) 0.60397(13) 0.0478(9) Uani d . 1 1 . .
    C C8 0.2156(4) 0.5117(6) 0.65538(16) 0.0612(11) Uani d . 1 1 . .
    C C9 0.5952(6) 0.3532(9) 0.7533(3) 0.157(3) Uani d . 1 1 . .
    H H9A 0.5596 0.2909 0.7243 0.236 Uiso calc R 1 1 . .
    H H9B 0.5289 0.3953 0.7732 0.236 Uiso calc R 1 1 . .
    H H9C 0.6487 0.2722 0.7729 0.236 Uiso calc R 1 1 . .
    C C10 0.6682(5) 0.5058(7) 0.7376(2) 0.0941(17) Uani d . 1 1 . .
    H H10A 0.7005 0.5701 0.7673 0.113 Uiso calc R 1 1 . .
    H H10B 0.6124 0.5875 0.7185 0.113 Uiso calc R 1 1 . .
    C C11 0.7771(4) 0.4598(6) 0.70632(16) 0.0681(12) Uani d . 1 1 . .
    H H11A 0.8329 0.3767 0.7249 0.082 Uiso calc R 1 1 . .
    H H11B 0.7455 0.3992 0.6759 0.082 Uiso calc R 1 1 . .
    C C12 0.8509(4) 0.6250(6) 0.69236(15) 0.0665(12) Uani d . 1 1 . .
    H H12A 0.8823 0.6863 0.7227 0.080 Uiso calc R 1 1 . .
    H H12B 0.9226 0.5876 0.6742 0.080 Uiso calc R 1 1 . .
    C C13 0.7196(4) 0.9081(6) 0.67674(14) 0.0592(10) Uani d . 1 1 . .
    H H13 0.7301 0.9583 0.7087 0.071 Uiso calc R 1 1 . .
    C C14 0.6497(4) 0.9761(5) 0.63792(14) 0.0573(10) Uani d . 1 1 . .
    H H14 0.6027 1.0821 0.6377 0.069 Uiso calc R 1 1 . .
    C C15 0.6000(4) 0.8833(6) 0.54840(13) 0.0624(11) Uani d . 1 1 . .
    H H15A 0.6348 0.9871 0.5326 0.094 Uiso calc R 1 1 . .
    H H15B 0.5112 0.9002 0.5509 0.094 Uiso calc R 1 1 . .
    H H15C 0.6144 0.7774 0.5287 0.094 Uiso calc R 1 1 . .
    C C16 0.7359(3) 0.7259(5) 0.61352(13) 0.0493(9) Uani d . 1 1 . .
    H H16 0.7588 0.6291 0.5937 0.059 Uiso calc R 1 1 . .
loop_
    _atom_site_aniso_label
    _atom_site_aniso_U_11
    _atom_site_aniso_U_22
    _atom_site_aniso_U_33
    _atom_site_aniso_U_12
    _atom_site_aniso_U_13
    _atom_site_aniso_U_23
    Ni1 0.0425(3) 0.0390(3) 0.0395(3) -0.0044(2) 0.0042(2) -0.00279(19)
    S1 0.0432(5) 0.0599(6) 0.0422(5) 0.0011(4) 0.0067(4) 0.0003(4)
    S2 0.0430(5) 0.0454(5) 0.0490(5) -0.0041(4) 0.0084(4) -0.0038(4)
    S3 0.0461(5) 0.0585(6) 0.0476(5) -0.0001(5) 0.0036(4) 0.0011(5)
    S4 0.0529(6) 0.0490(6) 0.0446(5) -0.0023(4) 0.0076(4) 0.0001(4)
    N1 0.076(3) 0.118(3) 0.054(2) -0.009(2) -0.005(2) 0.012(2)
    N2 0.052(2) 0.081(3) 0.102(3) 0.006(2) -0.004(2) -0.003(2)
    N3 0.056(2) 0.100(3) 0.107(3) -0.001(2) -0.013(2) 0.027(3)
    N4 0.121(4) 0.112(4) 0.053(2) -0.006(3) -0.001(2) 0.019(2)
    N5 0.0408(17) 0.058(2) 0.0440(17) -0.0021(15) 0.0029(14) 0.0024(15)
    N6 0.0439(18) 0.064(2) 0.0444(18) -0.0002(16) -0.0010(14) 0.0042(16)
    C1 0.051(2) 0.047(2) 0.061(2) -0.0069(19) 0.002(2) -0.0057(19)
    C2 0.042(2) 0.0330(18) 0.052(2) -0.0043(15) -0.0030(17) -0.0037(16)
    C3 0.044(2) 0.040(2) 0.045(2) -0.0047(16) -0.0017(16) -0.0040(16)
    C4 0.048(2) 0.065(3) 0.051(2) -0.0016(19) -0.0032(19) -0.003(2)
    C5 0.054(3) 0.060(3) 0.064(3) -0.007(2) -0.002(2) 0.011(2)
    C6 0.051(2) 0.044(2) 0.048(2) -0.0071(17) -0.0043(18) 0.0020(17)
    C7 0.056(2) 0.045(2) 0.041(2) -0.0131(17) -0.0027(18) 0.0002(17)
    C8 0.069(3) 0.061(3) 0.052(3) -0.007(2) -0.003(2) 0.004(2)
    C9 0.149(6) 0.121(6) 0.211(8) 0.013(5) 0.089(6) 0.062(5)
    C10 0.081(3) 0.093(4) 0.112(4) 0.006(3) 0.033(3) 0.029(3)
    C11 0.070(3) 0.072(3) 0.062(3) 0.016(2) 0.003(2) 0.012(2)
    C12 0.048(2) 0.091(3) 0.060(2) 0.009(2) -0.001(2) 0.019(2)
    C13 0.066(3) 0.065(3) 0.047(2) -0.003(2) 0.004(2) -0.009(2)
    C14 0.060(3) 0.055(2) 0.057(2) 0.007(2) 0.007(2) 0.001(2)
    C15 0.050(2) 0.086(3) 0.050(2) 0.000(2) -0.0053(19) 0.005(2)
    C16 0.044(2) 0.057(2) 0.047(2) 0.0003(18) 0.0053(17) -0.0027(18)
_geom_special_details
;
All e.s.d.'s (except the e.s.d. in the dihedral angle between two l.s. planes)
are estimated using the full covariance matrix. The cell e.s.d.'s are taken
into account individually in the estimation of e.s.d.'s in distances, angles
and torsion angles; correlations between e.s.d.'s in cell parameters are only
used when they are defined by crystal symmetry. An approximate (isotropic)
treatment of cell e.s.d.'s is used for estimating e.s.d.'s involving l.s.
planes.
;
loop_
    _geom_bond_atom_site_label_1
    _geom_bond_atom_site_label_2
    _geom_bond_site_symmetry_2
    _geom_bond_distance
    _geom_bond_publ_flag
    Ni1 S1 . 2.1382(10) ?
    Ni1 S2 . 2.1395(10) ?
    Ni1 S4 . 2.1424(10) ?
    Ni1 S3 . 2.1436(11) ?
    S1 C3 . 1.712(4) ?
    S2 C2 . 1.715(4) ?
    S3 C6 . 1.719(4) ?
    S4 C7 . 1.718(4) ?
    N1 C4 . 1.135(5) ?
    N2 C1 . 1.134(5) ?
    N3 C5 . 1.140(5) ?
    N4 C8 . 1.133(5) ?
    N5 C16 . 1.324(4) ?
    N5 C14 . 1.361(5) ?
    N5 C15 . 1.464(4) ?
    N6 C16 . 1.318(4) ?
    N6 C13 . 1.364(5) ?
    N6 C12 . 1.479(5) ?
    C1 C2 . 1.433(5) ?
    C2 C3 . 1.366(5) ?
    C3 C4 . 1.436(5) ?
    C5 C6 . 1.428(5) ?
    C6 C7 . 1.368(5) ?
    C7 C8 . 1.429(5) ?
    C9 C10 . 1.446(7) ?
    C9 H9A . 0.9600 ?
    C9 H9B . 0.9600 ?
    C9 H9C . 0.9600 ?
    C10 C11 . 1.509(6) ?
    C10 H10A . 0.9700 ?
    C10 H10B . 0.9700 ?
    C11 C12 . 1.510(6) ?
    C11 H11A . 0.9700 ?
    C11 H11B . 0.9700 ?
    C12 H12A . 0.9700 ?
    C12 H12B . 0.9700 ?
    C13 C14 . 1.337(5) ?
    C13 H13 . 0.9300 ?
    C14 H14 . 0.9300 ?
    C15 H15A . 0.9600 ?
    C15 H15B . 0.9600 ?
    C15 H15C . 0.9600 ?
    C16 H16 . 0.9300 ?
loop_
    _geom_angle_atom_site_label_1
    _geom_angle_atom_site_label_2
    _geom_angle_atom_site_label_3
    _geom_angle_site_symmetry_1
    _geom_angle_site_symmetry_3
    _geom_angle
    _geom_angle_publ_flag
    S1 Ni1 S2 . . 92.32(4) ?
    S1 Ni1 S4 . . 178.96(4) ?
    S2 Ni1 S4 . . 87.75(4) ?
    S1 Ni1 S3 . . 87.47(4) ?
    S2 Ni1 S3 . . 177.89(4) ?
    S4 Ni1 S3 . . 92.50(4) ?
    C3 S1 Ni1 . . 103.73(12) ?
    C2 S2 Ni1 . . 103.70(12) ?
    C6 S3 Ni1 . . 103.54(13) ?
    C7 S4 Ni1 . . 103.58(12) ?
    C16 N5 C14 . . 108.7(3) ?
    C16 N5 C15 . . 125.8(3) ?
    C14 N5 C15 . . 125.5(3) ?
    C16 N6 C13 . . 108.3(3) ?
    C16 N6 C12 . . 125.2(3) ?
    C13 N6 C12 . . 126.3(3) ?
    N2 C1 C2 . . 178.1(5) ?
    C3 C2 C1 . . 122.4(3) ?
    C3 C2 S2 . . 120.0(3) ?
    C1 C2 S2 . . 117.5(3) ?
    C2 C3 C4 . . 122.1(3) ?
    C2 C3 S1 . . 120.2(3) ?
    C4 C3 S1 . . 117.7(3) ?
    N1 C4 C3 . . 177.8(4) ?
    N3 C5 C6 . . 177.3(5) ?
    C7 C6 C5 . . 122.3(3) ?
    C7 C6 S3 . . 120.1(3) ?
    C5 C6 S3 . . 117.5(3) ?
    C6 C7 C8 . . 122.5(4) ?
    C6 C7 S4 . . 120.2(3) ?
    C8 C7 S4 . . 117.3(3) ?
    N4 C8 C7 . . 178.7(5) ?
    C10 C9 H9A . . 109.5 ?
    C10 C9 H9B . . 109.5 ?
    H9A C9 H9B . . 109.5 ?
    C10 C9 H9C . . 109.5 ?
    H9A C9 H9C . . 109.5 ?
    H9B C9 H9C . . 109.5 ?
    C9 C10 C11 . . 115.5(5) ?
    C9 C10 H10A . . 108.4 ?
    C11 C10 H10A . . 108.4 ?
    C9 C10 H10B . . 108.4 ?
    C11 C10 H10B . . 108.4 ?
    H10A C10 H10B . . 107.5 ?
    C12 C11 C10 . . 112.5(4) ?
    C12 C11 H11A . . 109.1 ?
    C10 C11 H11A . . 109.1 ?
    C12 C11 H11B . . 109.1 ?
    C10 C11 H11B . . 109.1 ?
    H11A C11 H11B . . 107.8 ?
    N6 C12 C11 . . 111.7(3) ?
    N6 C12 H12A . . 109.3 ?
    C11 C12 H12A . . 109.3 ?
    N6 C12 H12B . . 109.3 ?
    C11 C12 H12B . . 109.3 ?
    H12A C12 H12B . . 107.9 ?
    C14 C13 N6 . . 107.6(3) ?
    C14 C13 H13 . . 126.2 ?
    N6 C13 H13 . . 126.2 ?
    C13 C14 N5 . . 106.9(4) ?
    C13 C14 H14 . . 126.5 ?
    N5 C14 H14 . . 126.5 ?
    N5 C15 H15A . . 109.5 ?
    N5 C15 H15B . . 109.5 ?
    H15A C15 H15B . . 109.5 ?
    N5 C15 H15C . . 109.5 ?
    H15A C15 H15C . . 109.5 ?
    H15B C15 H15C . . 109.5 ?
    N6 C16 N5 . . 108.5(3) ?
    N6 C16 H16 . . 125.7 ?
    N5 C16 H16 . . 125.7 ?
loop_
    _geom_torsion_atom_site_label_1
    _geom_torsion_atom_site_label_2
    _geom_torsion_atom_site_label_3
    _geom_torsion_atom_site_label_4
    _geom_torsion_site_symmetry_1
    _geom_torsion_site_symmetry_2
    _geom_torsion_site_symmetry_3
    _geom_torsion_site_symmetry_4
    _geom_torsion
    _geom_torsion_publ_flag
    S3 Ni1 S1 C3 . . . . 179.03(12) ?
    S1 Ni1 S2 C2 . . . . -0.41(12) ?
    S4 Ni1 S2 C2 . . . . 178.55(12) ?
    S1 Ni1 S3 C6 . . . . 179.74(13) ?
    S4 Ni1 S3 C6 . . . . 0.78(13) ?
    S2 Ni1 S4 C7 . . . . 176.57(13) ?
    Ni1 S2 C2 C3 . . . . -0.7(3) ?
    Ni1 S2 C2 C1 . . . . -179.3(2) ?
    C1 C2 C3 C4 . . . . 1.3(5) ?
    S2 C2 C3 C4 . . . . -177.2(3) ?
    C1 C2 C3 S1 . . . . -179.6(3) ?
    S2 C2 C3 S1 . . . . 1.8(4) ?
    Ni1 S1 C3 C2 . . . . -1.9(3) ?
    Ni1 S1 C3 C4 . . . . 177.2(3) ?
    Ni1 S3 C6 C7 . . . . 0.2(3) ?
    Ni1 S3 C6 C5 . . . . 178.7(3) ?
    C5 C6 C7 C8 . . . . -0.5(6) ?
    S3 C6 C7 C8 . . . . 178.0(3) ?
    C5 C6 C7 S4 . . . . -179.9(3) ?
    S3 C6 C7 S4 . . . . -1.4(4) ?
    Ni1 S4 C7 C6 . . . . 1.9(3) ?
    Ni1 S4 C7 C8 . . . . -177.6(3) ?
    C9 C10 C11 C12 . . . . -178.6(5) ?
    C16 N6 C12 C11 . . . . -72.9(5) ?
    C13 N6 C12 C11 . . . . 102.1(5) ?
    C10 C11 C12 N6 . . . . -62.5(5) ?
    C16 N6 C13 C14 . . . . 0.0(4) ?
    C12 N6 C13 C14 . . . . -175.7(3) ?
    N6 C13 C14 N5 . . . . 0.1(4) ?
    C16 N5 C14 C13 . . . . -0.2(4) ?
    C15 N5 C14 C13 . . . . -179.5(3) ?
    C13 N6 C16 N5 . . . . -0.1(4) ?
    C12 N6 C16 N5 . . . . 175.6(3) ?
    C14 N5 C16 N6 . . . . 0.2(4) ?
    C15 N5 C16 N6 . . . . 179.6(3) ?
loop_
    _geom_hbond_atom_site_label_D
    _geom_hbond_atom_site_label_H
    _geom_hbond_atom_site_label_A
    _geom_hbond_site_symmetry_A
    _geom_hbond_distance_DH
    _geom_hbond_distance_HA
    _geom_hbond_distance_DA
    _geom_hbond_angle_DHA
    C13 H13 N4 2_656 0.93 2.57 3.446(5) 158
    C15 H15B N2 3_576 0.96 2.58 3.443(5) 149
