# Supplementary material for: 3-Butyl-1-methyl-1H-imidazol-3-ium bis­(1,2-dicyano­ethene-1,2-dithiol­ato-κ2 S,S′)nickel(III)
Source: Acta Crystallogr Sect E Struct Rep Online. 2011 Nov 9;67(Pt 12):m1726. doi: 10.1107/S1600536811046824 (PMC3238640; doi:10.1107/S1600536811046824)
Supplement: Supplementary file 2 [file e-67-m1726-Isup2.hkl]

# 
# h,k,l, Fc-squared, Fo-squared, sigma(Fo-squared) and status flag 
# 
data_I
_shelx_title '  _m090317d' 
_shelx_refln_list_code          4 
_shelx_F_calc_maximum      268.52 
_exptl_crystal_F_000       656.00 
_reflns_d_resolution_high  0.8300 
 
loop_ 
 _symmetry_equiv_pos_as_xyz 
 'x, y, z' 
 '-x, y+1/2, -z+1/2' 
 '-x, -y, -z' 
 'x, -y-1/2, z-1/2' 
 
_cell_length_a    10.6499 
_cell_length_b     7.3924 
_cell_length_c    26.6906 
_cell_angle_alpha  90.000 
_cell_angle_beta   93.463 
_cell_angle_gamma  90.000 
 
_shelx_F_squared_multiplier     1.000 
 
loop_ 
 _refln_index_h 
 _refln_index_k 
 _refln_index_l 
 _refln_F_squared_calc 
 _refln_F_squared_meas 
 _refln_F_squared_sigma 
 _refln_observed_status 
   2   0   0     4696.99     4568.33     33.90 o 
   3   0   0     1152.01     1211.72     31.23 o 
   4   0   0     3758.82     3406.57     40.91 o 
   5   0   0    18259.29    17511.64    172.64 o 
   6   0   0     6829.10     6772.94     97.82 o 
   7   0   0      368.19      415.18     42.10 o 
   8   0   0      326.53      332.19     26.17 o 
   9   0   0     2106.49     2227.72     96.26 o 
  10   0   0     1983.76     2185.42    115.79 o 
  11   0   0      175.13      150.93     84.51 o 
  12   0   0       17.54       60.17     25.97 o 
   1   1   0      657.22      710.32     11.59 o 
   2   1   0     9097.65     9140.21     38.59 o 
   3   1   0     9179.13     8886.54     88.47 o 
   4   1   0     1862.25     1800.74     29.06 o 
   5   1   0       46.50       63.99      8.34 o 
   6   1   0     3420.33     3321.10     51.19 o 
   7   1   0      419.74      442.04     20.34 o 
   8   1   0       66.91       59.76      8.44 o 
   9   1   0      315.72      341.47     34.41 o 
  10   1   0       73.09       59.13     13.65 o 
  11   1   0      159.19      207.47     29.97 o 
  12   1   0       11.25       18.87     23.53 o 
   0   2   0     1968.11     1807.44     38.52 o 
   1   2   0    32260.01    31202.39    133.66 o 
   2   2   0     7778.29     7587.33     48.58 o 
   3   2   0     6547.69     6506.29     39.00 o 
   4   2   0    13752.66    13852.29    105.95 o 
   5   2   0    11369.36    11472.64    102.28 o 
   6   2   0     6807.32     6848.46     89.55 o 
   7   2   0       48.42       45.70      9.30 o 
   8   2   0     1025.48     1002.91     29.76 o 
   9   2   0      383.13      369.81     28.14 o 
  10   2   0      374.65      403.83     33.26 o 
  11   2   0      403.90      440.50     40.13 o 
  12   2   0       39.77       84.03     21.85 o 
   1   3   0      329.35      313.71     11.63 o 
   2   3   0     3218.24     3123.75     36.10 o 
   3   3   0     7861.76     8056.03     65.32 o 
   4   3   0       47.48       59.71      9.37 o 
   5   3   0     2051.11     2090.83     37.74 o 
   6   3   0      166.89      143.12     15.49 o 
   7   3   0      518.52      517.06     24.35 o 
   8   3   0       43.16       36.93     10.86 o 
   9   3   0      394.45      350.32     32.90 o 
  10   3   0      624.54      643.83     50.95 o 
  11   3   0        0.22       25.30     24.79 o 
  12   3   0       41.53       42.00     16.46 o 
   0   4   0      631.01      612.68     25.77 o 
   1   4   0      749.01      716.62     21.12 o 
   2   4   0      222.71      242.80     15.77 o 
   3   4   0     1893.07     2022.82     38.48 o 
   4   4   0     1829.85     1783.28     34.50 o 
   5   4   0      196.35      179.99     17.75 o 
   6   4   0      326.77      307.60     19.00 o 
   7   4   0      321.69      308.12     25.02 o 
   8   4   0      248.20      259.42     29.86 o 
   9   4   0     1098.65     1146.11     61.20 o 
  10   4   0        4.42        9.59     18.40 o 
  11   4   0        6.69       22.49     35.04 o 
   1   5   0        0.89       26.01     10.36 o 
   2   5   0      493.35      492.91     17.68 o 
   3   5   0       86.19       88.05     10.78 o 
   4   5   0      334.89      315.65     18.94 o 
   5   5   0     1352.72     1368.21     46.19 o 
   6   5   0      464.82      452.45     36.25 o 
   7   5   0       44.73       49.27     12.47 o 
   8   5   0       14.56       31.33     16.20 o 
   9   5   0       87.98      112.04     31.14 o 
  10   5   0      229.59      174.80     37.59 o 
   0   6   0       23.01       35.71     10.52 o 
   1   6   0       64.64       49.01     10.47 o 
   2   6   0      632.41      727.60     32.79 o 
   3   6   0      242.58      244.07     22.26 o 
   4   6   0      189.06      147.07     19.99 o 
   5   6   0        0.85       14.19      9.11 o 
   6   6   0        6.54        3.73     15.55 o 
   7   6   0      270.69      275.27     39.51 o 
   8   6   0      134.16      122.99     25.93 o 
   9   6   0        8.04       23.35     19.16 o 
   1   7   0        4.63       30.66     10.41 o 
   2   7   0       91.78       88.16     13.02 o 
   3   7   0        6.02       15.47     13.07 o 
   4   7   0        0.11       31.18     22.44 o 
   5   7   0      125.93      146.96     29.41 o 
   6   7   0      219.57      178.05     33.58 o 
   7   7   0        5.19        6.80     21.25 o 
   0   8   0        2.88        9.28     12.06 o 
   1   8   0      125.84       89.14     27.82 o 
   2   8   0       87.41       67.12     17.85 o 
   3   8   0       24.66       10.57     40.33 o 
   4   8   0       13.47       42.85     16.03 o 
   5   8   0       31.77       31.03     14.82 o 
 -12   1   1       70.84       56.30     16.41 o 
 -11   1   1        0.36       11.79     21.17 o 
 -10   1   1       14.08        9.27     10.02 o 
  -9   1   1     1080.15     1112.02     39.80 o 
  -8   1   1      791.09      786.09     24.61 o 
  -7   1   1       37.74       45.82      7.82 o 
  -6   1   1      760.32      777.53     26.01 o 
  -5   1   1     1171.87     1077.78     24.47 o 
  -4   1   1      695.72      643.77     15.47 o 
  -3   1   1     5138.38     5372.78     36.20 o 
  -2   1   1     1978.54     1861.07     26.14 o 
  -1   1   1      308.41      242.92      7.86 o 
   1   1   1      191.85      166.68      9.40 o 
   2   1   1      604.53      732.99     16.54 o 
   3   1   1      599.61      524.53     14.60 o 
   4   1   1     1396.76     1454.26     28.16 o 
   5   1   1     2119.77     2139.60     30.05 o 
   6   1   1     1346.99     1308.13     34.78 o 
   7   1   1      197.98      190.16     19.63 o 
   8   1   1      390.87      372.17     16.60 o 
   9   1   1        7.15       30.99      9.75 o 
  10   1   1      388.31      475.29     32.93 o 
  11   1   1       48.16       55.84     14.00 o 
  12   1   1       75.66       51.97     15.99 o 
 -12   2   1       79.27      104.91     21.98 o 
 -11   2   1      271.36      242.07     35.71 o 
 -10   2   1      171.08      194.25     23.75 o 
  -9   2   1      977.71      927.36     42.32 o 
  -8   2   1      521.04      505.34     20.35 o 
  -7   2   1      571.66      553.26     19.05 o 
  -6   2   1      781.19      744.30     26.96 o 
  -5   2   1     1423.68     1256.80     26.64 o 
  -4   2   1    10070.03    10185.09     85.32 o 
  -3   2   1     3043.35     3088.47     35.38 o 
  -2   2   1      313.87      265.42     10.09 o 
  -1   2   1     3663.32     3794.97     26.21 o 
   0   2   1     1466.25     1516.26     23.56 o 
   1   2   1    72103.05    62938.39    428.02 o 
   2   2   1     5173.55     5115.65     33.85 o 
   3   2   1     5618.92     5314.91     35.86 o 
   4   2   1    11034.52    11507.88     96.10 o 
   5   2   1     1333.80     1377.49     27.26 o 
   6   2   1      497.97      510.07     22.09 o 
   7   2   1      199.33      172.06     16.23 o 
   8   2   1      666.30      607.89     25.83 o 
   9   2   1      834.00      864.21     44.75 o 
  10   2   1      107.46      116.73     20.54 o 
  11   2   1      250.63      271.79     41.10 o 
  12   2   1       72.44       45.42     17.96 o 
 -12   3   1       23.97       64.95     16.40 o 
 -11   3   1       10.86       30.61     16.25 o 
 -10   3   1        7.31       17.69     11.14 o 
  -9   3   1      273.64      230.97     26.66 o 
  -8   3   1      320.15      354.14     24.02 o 
  -7   3   1       26.75       46.48      8.76 o 
  -6   3   1      552.06      555.04     21.66 o 
  -5   3   1     2712.26     2819.08     45.55 o 
  -4   3   1      637.05      677.11     21.49 o 
  -3   3   1      584.82      592.58     25.89 o 
  -2   3   1        8.48       14.10      7.66 o 
  -1   3   1      777.84      801.77     17.98 o 
   0   3   1     1083.95      975.80     19.81 o 
   1   3   1     2130.67     2105.36     26.33 o 
   2   3   1       27.50       47.83     11.04 o 
   3   3   1       26.38       39.67      5.63 o 
   4   3   1     2181.26     2231.58     32.98 o 
   5   3   1     2783.42     2612.41     43.63 o 
   6   3   1      813.99      851.99     23.63 o 
   7   3   1      541.17      495.80     19.98 o 
   8   3   1       51.23       59.29     15.64 o 
   9   3   1       83.94       87.20     17.11 o 
  10   3   1       20.22       35.67     17.95 o 
  11   3   1      182.45      184.56     34.75 o 
  12   3   1       13.55       15.97     14.87 o 
 -11   4   1        6.63       33.32     18.00 o 
 -10   4   1       37.91       47.78     27.39 o 
  -9   4   1      515.37      531.51     40.13 o 
  -8   4   1     1873.81     1911.35     62.15 o 
  -7   4   1     1505.84     1512.25     54.01 o 
  -6   4   1        1.17       29.13      7.55 o 
  -5   4   1      588.22      617.49     22.54 o 
  -4   4   1     2578.11     2649.90     43.09 o 
  -3   4   1    14230.09    14532.95    175.66 o 
  -2   4   1     7439.77     7649.61    112.35 o 
  -1   4   1       59.66       41.41      5.61 o 
   0   4   1      230.13      233.80     12.25 o 
   1   4   1      363.25      339.68     15.23 o 
   2   4   1     8487.46     8760.35    111.85 o 
   3   4   1     8956.18     9573.30    119.93 o 
   4   4   1     2098.55     2061.13     36.84 o 
   5   4   1        4.34       16.62     10.10 o 
   6   4   1      656.29      632.36     20.91 o 
   7   4   1     1918.00     1952.38     60.53 o 
   8   4   1     1332.42     1312.24     49.11 o 
   9   4   1      961.25      943.44     59.16 o 
  10   4   1      129.75       74.73     37.05 o 
  11   4   1        3.48       46.93     18.77 o 
 -10   5   1       56.28       42.32     17.93 o 
  -9   5   1      327.04      322.39     44.67 o 
  -8   5   1       25.65       24.56     21.64 o 
  -7   5   1      246.21      242.39     27.60 o 
  -6   5   1      364.97      357.16     32.43 o 
  -5   5   1       22.65       28.95     18.30 o 
  -4   5   1      712.34      731.97     22.22 o 
  -3   5   1        4.85       28.05      6.61 o 
  -2   5   1     1242.09     1262.00     27.47 o 
  -1   5   1      773.92      709.06     20.79 o 
   0   5   1      280.12      285.65     24.15 o 
   1   5   1      567.42      613.84     19.70 o 
   2   5   1       66.46       62.12      7.92 o 
   3   5   1      453.11      421.08     19.44 o 
   4   5   1       86.89       86.67     10.73 o 
   5   5   1        4.41       27.09     12.80 o 
   6   5   1      811.60      769.03     31.98 o 
   7   5   1      218.63      250.54     27.72 o 
   8   5   1       63.85       71.50     14.47 o 
   9   5   1       70.31       65.69     21.73 o 
  10   5   1        1.44       42.65     35.04 o 
  -9   6   1      272.00      270.09     24.28 o 
  -8   6   1     1345.87     1335.19     87.60 o 
  -7   6   1      641.09      619.60     49.31 o 
  -6   6   1       46.49       42.43     17.85 o 
  -5   6   1        8.10        8.85     17.11 o 
  -4   6   1      434.35      416.62     29.12 o 
  -3   6   1     1377.19     1452.92     42.29 o 
  -2   6   1     2565.30     2625.24     68.50 o 
  -1   6   1      341.18      339.42     19.04 o 
   0   6   1        1.37       18.13      9.14 o 
   1   6   1      107.85       74.42     12.31 o 
   2   6   1     1641.04     1699.35     49.96 o 
   3   6   1     1936.74     2000.96     54.39 o 
   4   6   1      323.73      309.38     28.00 o 
   5   6   1       27.74       35.33     13.18 o 
   6   6   1        9.08        8.33     15.26 o 
   7   6   1      473.41      471.32     44.79 o 
   8   6   1     1279.65     1158.63     83.19 o 
   9   6   1      221.58      182.67     26.63 o 
  -7   7   1        0.36       34.45     23.93 o 
  -6   7   1       24.08       33.79     15.44 o 
  -5   7   1      237.11      184.77     37.51 o 
  -4   7   1      143.42       99.75     17.15 o 
  -3   7   1        1.67       48.46     12.86 o 
  -2   7   1        6.61        7.85     16.69 o 
  -1   7   1        3.56       15.08      8.54 o 
   0   7   1       81.35       67.19     12.37 o 
   1   7   1        8.42       15.20     15.20 o 
   2   7   1        0.65        0.33     13.74 o 
   3   7   1        0.31       -4.84     21.28 o 
   4   7   1       26.83       26.34     17.40 o 
   5   7   1        2.06       37.08     17.88 o 
   6   7   1       50.50       48.78     14.38 o 
   7   7   1        0.20        7.10     23.69 o 
  -5   8   1        1.74       -0.34     24.68 o 
  -4   8   1       48.96       39.10     14.84 o 
  -3   8   1      173.13      153.12     28.70 o 
  -2   8   1      267.34      266.55     43.64 o 
  -1   8   1      162.53      186.07     37.49 o 
   0   8   1        0.17       38.89     17.17 o 
   1   8   1       18.10       38.27     17.37 o 
   2   8   1       52.44       64.27     16.71 o 
   3   8   1       52.10       72.56     18.14 o 
   4   8   1       16.75       22.93     26.30 o 
   5   8   1       72.98       58.28     28.56 o 
 -12   0   2       30.90       31.17     25.02 o 
 -11   0   2      916.64      925.47    111.39 o 
 -10   0   2     2344.79     2495.37    103.16 o 
  -9   0   2      337.29      279.74     39.06 o 
  -8   0   2        5.36       12.31     14.19 o 
  -7   0   2      329.66      353.49     33.43 o 
  -6   0   2     2114.19     2003.00     43.43 o 
  -5   0   2    12808.39    12556.27    129.22 o 
  -4   0   2     5949.73     5647.75     53.17 o 
  -3   0   2       97.35       73.92     12.41 o 
  -2   0   2    13469.65    13021.04     93.49 o 
   2   0   2      217.82      312.18     12.49 o 
   3   0   2     1188.71     1109.24     29.42 o 
   4   0   2    27648.39    25900.83    440.49 o 
   5   0   2    56785.00    53772.21    917.48 o 
   6   0   2    18588.27    18303.54    306.38 o 
   7   0   2      870.20      869.65     46.22 o 
   8   0   2       50.37       61.13     14.89 o 
   9   0   2     3124.91     3067.75    121.51 o 
  10   0   2     2451.67     2421.58    119.40 o 
  11   0   2      630.35      686.33     73.25 o 
  12   0   2        0.57       11.79     22.53 o 
 -12   1   2       28.08       55.60     20.67 o 
 -11   1   2       41.26       32.14     14.48 o 
 -10   1   2       30.91       23.89     13.78 o 
  -9   1   2      232.99      214.04     22.03 o 
  -8   1   2      760.16      712.92     24.05 o 
  -7   1   2      288.32      312.54     19.21 o 
  -6   1   2      362.25      337.31     16.62 o 
  -5   1   2       63.77       71.70      6.97 o 
  -4   1   2     1644.36     1526.65     26.40 o 
  -3   1   2      331.14      293.12     10.42 o 
  -2   1   2    30586.88    28802.33     86.83 o 
  -1   1   2    15248.71    14666.12     45.32 o 
   0   1   2     1063.69      971.61     13.51 o 
   1   1   2     3036.60     3143.47     37.87 o 
   2   1   2     1648.76     1622.80     27.68 o 
   3   1   2     4018.07     3898.43     29.03 o 
   4   1   2     5903.99     5816.04     51.35 o 
   5   1   2        6.00       25.35      6.70 o 
   6   1   2     6789.87     6720.57     89.58 o 
   7   1   2     2997.46     2974.59     46.32 o 
   8   1   2     1251.30     1158.57     28.61 o 
   9   1   2      660.61      682.17     29.88 o 
  10   1   2       47.71       52.45     18.30 o 
  11   1   2      294.02      301.53     44.44 o 
  12   1   2       89.43       90.19     24.92 o 
 -12   2   2      149.11      114.01     23.96 o 
 -11   2   2      233.72      263.53     33.65 o 
 -10   2   2        2.45       31.57     16.63 o 
  -9   2   2      514.70      544.02     27.27 o 
  -8   2   2      151.51      129.78     14.01 o 
  -7   2   2      348.90      409.18     23.73 o 
  -6   2   2     1866.28     1810.42     32.77 o 
  -5   2   2     6307.03     6445.35     65.92 o 
  -4   2   2     2696.74     2679.67     31.22 o 
  -3   2   2       69.89       93.93      7.46 o 
  -2   2   2      230.26      252.41      9.96 o 
  -1   2   2     3413.04     3164.33     27.84 o 
   0   2   2    33310.25    31816.74    109.43 o 
   1   2   2    61831.77    55730.23    170.17 o 
   2   2   2     3270.55     3161.61     28.36 o 
   3   2   2     5427.74     5671.38     49.66 o 
   4   2   2    11211.59    11326.07     91.24 o 
   5   2   2     6485.68     6293.60     65.22 o 
   6   2   2     4107.82     3984.14     61.92 o 
   7   2   2     1090.76     1045.63     34.17 o 
   8   2   2      530.63      550.95     21.90 o 
   9   2   2     1643.93     1684.94     67.15 o 
  10   2   2     2453.70     2627.14    136.09 o 
  11   2   2      566.03      646.47     41.21 o 
  12   2   2       15.06       51.10     16.10 o 
 -12   3   2       55.95       65.11     18.27 o 
 -11   3   2       19.86       46.86     15.51 o 
 -10   3   2      345.55      353.64     37.62 o 
  -9   3   2        4.45       16.95     15.73 o 
  -8   3   2     1040.88     1069.57     35.83 o 
  -7   3   2      398.55      326.43     15.95 o 
  -6   3   2      128.02      141.94     13.89 o 
  -5   3   2     2120.67     2206.76     38.50 o 
  -4   3   2     7252.67     7388.96     71.23 o 
  -3   3   2     2307.01     2391.16     31.49 o 
  -2   3   2     1154.14     1059.63     21.22 o 
  -1   3   2      100.89      102.76      7.79 o 
   0   3   2        5.38       12.26      6.41 o 
   1   3   2       53.53       36.75      6.67 o 
   2   3   2     4972.45     5243.00     47.24 o 
   3   3   2     3912.39     3898.39     44.11 o 
   4   3   2     1029.08     1168.18     25.67 o 
   5   3   2       24.92       34.43      7.63 o 
   6   3   2       34.82       64.27      8.22 o 
   7   3   2     2145.17     2086.09     39.22 o 
   8   3   2      535.52      544.41     32.01 o 
   9   3   2      200.18      201.51     23.28 o 
  10   3   2      318.51      312.33     44.12 o 
  11   3   2        7.07       42.75     17.62 o 
 -11   4   2        6.45       18.55     19.34 o 
 -10   4   2        2.23        1.25     29.77 o 
  -9   4   2       38.14       47.46     12.62 o 
  -8   4   2      144.53      108.68     25.34 o 
  -7   4   2       91.20       86.13     13.75 o 
  -6   4   2      151.19      154.41     15.35 o 
  -5   4   2      834.00      838.55     26.33 o 
  -4   4   2     4630.35     4479.36     61.87 o 
  -3   4   2     2524.05     2799.27     48.58 o 
  -2   4   2       92.11      130.04      9.92 o 
  -1   4   2      561.29      526.57     17.24 o 
   0   4   2       36.14       36.81      5.78 o 
   1   4   2     3191.89     3097.60     51.24 o 
   2   4   2     7125.34     7717.01    106.55 o 
   3   4   2      418.03      484.41     24.69 o 
   4   4   2     1390.54     1344.56     29.86 o 
   5   4   2      210.34      190.17     18.86 o 
   6   4   2      307.27      355.87     24.85 o 
   7   4   2      192.94      199.75     23.65 o 
   8   4   2      228.76      236.34     32.21 o 
   9   4   2      648.19      742.28     50.04 o 
  10   4   2       28.01        3.87     16.37 o 
  11   4   2       75.99       61.18     33.47 o 
 -10   5   2        0.06        2.96     27.39 o 
  -9   5   2        2.59        1.60     16.10 o 
  -8   5   2       67.15       62.95     13.13 o 
  -7   5   2      113.33       96.55     17.23 o 
  -6   5   2      172.20      190.29     22.72 o 
  -5   5   2      889.71      805.60     35.25 o 
  -4   5   2      722.03      728.82     21.68 o 
  -3   5   2       31.07       53.04      8.21 o 
  -2   5   2      643.25      700.20     23.93 o 
  -1   5   2      490.68      540.83     17.48 o 
   0   5   2      764.28      726.17     21.12 o 
   1   5   2       10.15       28.07      6.39 o 
   2   5   2       96.48      109.36     11.48 o 
   3   5   2      251.56      265.00     25.46 o 
   4   5   2      222.61      238.78     18.36 o 
   5   5   2        1.80       21.15      6.85 o 
   6   5   2       14.09       14.33      8.56 o 
   7   5   2       14.56       25.33     25.33 o 
   8   5   2        1.15       32.71     16.21 o 
   9   5   2       94.51       81.66     25.44 o 
  10   5   2      370.23      367.01     34.75 o 
  -9   6   2        7.90       51.79     21.42 o 
  -8   6   2        0.10       20.37     15.41 o 
  -7   6   2      198.59      145.82     25.05 o 
  -6   6   2      154.52      160.84     23.08 o 
  -5   6   2       99.32       84.01     15.03 o 
  -4   6   2       59.65       62.92     12.36 o 
  -3   6   2      542.91      567.21     27.92 o 
  -2   6   2     1345.14     1284.27     41.22 o 
  -1   6   2      747.45      747.19     24.94 o 
   0   6   2       16.12       29.21      8.86 o 
   1   6   2       38.43       74.40     10.09 o 
   2   6   2       40.25       49.72     10.92 o 
   3   6   2      193.59      227.34     20.13 o 
   4   6   2       49.22       56.30     12.84 o 
   5   6   2       42.43       61.26     14.08 o 
   6   6   2        5.05        2.37     14.14 o 
   7   6   2        0.05       16.81     16.02 o 
   8   6   2        7.02       45.54     18.74 o 
   9   6   2        0.10      -10.71     17.58 o 
  -7   7   2        4.33       30.82     24.63 o 
  -6   7   2       54.67       55.70     25.06 o 
  -5   7   2       44.95       53.32     14.22 o 
  -4   7   2       94.13      106.32     18.24 o 
  -3   7   2      215.41      197.88     34.67 o 
  -2   7   2        5.03       41.45     12.60 o 
  -1   7   2      434.21      413.65     39.75 o 
   0   7   2       41.04       35.88     10.41 o 
   1   7   2        0.65       -0.63      8.67 o 
   2   7   2      109.61      124.06     15.71 o 
   3   7   2       74.99       73.32     14.80 o 
   4   7   2       68.16       74.52     17.95 o 
   5   7   2       41.06       47.47     17.12 o 
   6   7   2      108.40       52.50     21.76 o 
   7   7   2       19.47       10.46     24.08 o 
  -5   8   2       83.17       92.56     16.48 o 
  -4   8   2       81.11       74.34     20.21 o 
  -3   8   2       41.86       47.24     14.53 o 
  -2   8   2      104.05      117.22     24.36 o 
  -1   8   2      453.16      496.40     38.78 o 
   0   8   2       84.45       73.39     25.18 o 
   1   8   2        5.54       34.56     15.21 o 
   2   8   2        6.43       21.16     14.23 o 
   3   8   2       30.12       60.88     15.00 o 
   4   8   2       75.14       66.71     17.74 o 
   5   8   2       14.27       38.93     17.40 o 
 -12   1   3       65.82       34.73     22.76 o 
 -11   1   3       20.46       46.11     12.46 o 
 -10   1   3       45.75       35.26     10.30 o 
  -9   1   3      524.06      504.73     32.44 o 
  -8   1   3       23.63       28.26      7.24 o 
  -7   1   3     1343.80     1380.80     29.33 o 
  -6   1   3      679.50      676.19     22.65 o 
  -5   1   3     2758.93     2819.43     35.02 o 
  -4   1   3      764.60      727.02     16.60 o 
  -3   1   3    24283.53    23514.36     84.39 o 
  -2   1   3      410.45      489.03     11.65 o 
  -1   1   3     9016.47     8930.29     42.48 o 
   0   1   3     1271.03     1325.21     17.49 o 
   1   1   3     4187.25     4045.24     23.77 o 
   2   1   3     3273.08     3275.79     25.01 o 
   3   1   3     3990.94     4085.89     35.59 o 
   4   1   3       33.32       34.23      9.44 o 
   5   1   3     1702.58     1660.82     27.94 o 
   6   1   3        5.35       24.69      7.05 o 
   7   1   3      606.97      613.13     22.69 o 
   8   1   3       68.92       49.31      9.83 o 
   9   1   3      116.56      135.39     17.98 o 
  10   1   3      104.75      120.52     21.24 o 
  11   1   3      311.30      273.54     39.25 o 
  12   1   3        0.00        2.89     17.17 o 
 -12   2   3      111.94       77.65     22.81 o 
 -11   2   3       92.31      105.65     21.84 o 
 -10   2   3      381.94      417.91     28.11 o 
  -9   2   3      801.91      805.39     46.06 o 
  -8   2   3        1.68       25.29     11.25 o 
  -7   2   3     1091.14     1121.56     25.72 o 
  -6   2   3      262.32      270.00     15.68 o 
  -5   2   3      149.05      183.95     14.65 o 
  -4   2   3      654.46      611.92     17.16 o 
  -3   2   3     1742.07     1707.15     27.88 o 
  -2   2   3     4571.67     4682.06     28.35 o 
  -1   2   3      507.09      559.69     14.35 o 
   0   2   3    11271.99    11807.63     45.27 o 
   1   2   3    28186.10    26749.32    131.78 o 
   2   2   3     1421.14     1376.92     23.05 o 
   3   2   3     3910.25     3837.06     37.90 o 
   4   2   3     3551.79     3660.48     42.86 o 
   5   2   3      234.01      249.72     15.98 o 
   6   2   3     6798.58     6927.11     89.55 o 
   7   2   3     2208.54     2031.40     49.27 o 
   8   2   3      300.88      322.43     19.12 o 
   9   2   3      765.12      707.34     56.65 o 
  10   2   3       39.95       49.02     17.02 o 
  11   2   3      160.43      124.41     30.23 o 
  12   2   3       14.03       36.28     15.84 o 
 -12   3   3      197.14      156.51     27.49 o 
 -11   3   3       32.71       70.14     15.57 o 
 -10   3   3       22.10       62.42     14.83 o 
  -9   3   3       18.09       33.98     13.28 o 
  -8   3   3        1.92        8.85     11.29 o 
  -7   3   3        0.99       27.47      7.45 o 
  -6   3   3      162.05      173.34     16.44 o 
  -5   3   3      274.78      258.27     16.11 o 
  -4   3   3     1146.31     1100.93     28.00 o 
  -3   3   3      581.15      547.71     17.70 o 
  -2   3   3       20.80       16.89      4.70 o 
  -1   3   3     1438.26     1455.87     25.36 o 
   0   3   3     2570.81     2512.67     30.09 o 
   1   3   3       42.48       42.69      5.24 o 
   2   3   3     1489.87     1412.88     28.52 o 
   3   3   3     1673.27     1647.85     27.15 o 
   4   3   3      295.79      275.42     13.33 o 
   5   3   3      443.41      419.59     21.09 o 
   6   3   3      663.16      712.76     22.04 o 
   7   3   3       51.08       60.95     12.64 o 
   8   3   3        2.39        8.28     21.69 o 
   9   3   3      171.68      214.76     25.75 o 
  10   3   3      628.12      613.42     48.80 o 
  11   3   3      266.69      342.71     44.66 o 
 -11   4   3       20.27       30.82     16.35 o 
 -10   4   3        0.14       -5.31     12.12 o 
  -9   4   3       89.68       37.30     26.44 o 
  -8   4   3     1864.48     1963.46     58.29 o 
  -7   4   3     1561.08     1624.82     47.97 o 
  -6   4   3       13.36       19.04      5.96 o 
  -5   4   3      614.85      589.31     21.48 o 
  -4   4   3     3546.03     3655.56     54.09 o 
  -3   4   3     5145.79     5284.47     72.36 o 
  -2   4   3      388.00      363.82     15.78 o 
  -1   4   3      768.51      714.53     20.83 o 
   0   4   3      684.37      587.21     18.11 o 
   1   4   3     6279.28     6581.69     80.07 o 
   2   4   3    17343.93    18051.69    214.75 o 
   3   4   3     4172.93     4287.70     66.66 o 
   4   4   3      584.79      559.09     18.98 o 
   5   4   3       23.89       19.00      5.75 o 
   6   4   3      855.06      859.61     26.35 o 
   7   4   3     1275.67     1233.84     43.51 o 
   8   4   3     1317.47     1369.99     56.93 o 
   9   4   3      488.16      467.31     43.85 o 
  10   4   3       14.32       31.20     16.16 o 
  11   4   3      180.81      154.75     23.75 o 
 -10   5   3       48.94       70.75     20.52 o 
  -9   5   3      346.51      305.68     41.81 o 
  -8   5   3        6.67       29.30     13.07 o 
  -7   5   3      280.29      247.99     22.27 o 
  -6   5   3       65.49       60.79     11.85 o 
  -5   5   3       52.53       61.84     14.40 o 
  -4   5   3     1582.79     1610.56     34.95 o 
  -3   5   3       74.12       68.60      8.17 o 
  -2   5   3     1595.23     1574.25     30.29 o 
  -1   5   3      523.68      527.27     21.43 o 
   0   5   3        9.26       22.81      7.92 o 
   1   5   3      210.14      191.17     17.03 o 
   2   5   3      263.61      265.72     22.42 o 
   3   5   3     1283.56     1194.46     34.24 o 
   4   5   3     1273.92     1290.53     31.93 o 
   5   5   3      119.83      121.23     13.41 o 
   6   5   3       47.77       51.78     11.05 o 
   7   5   3      205.87      224.63     25.44 o 
   8   5   3      138.87      105.89     23.93 o 
   9   5   3       71.69       30.31     14.52 o 
  10   5   3       14.81       12.72     23.75 o 
  -9   6   3      359.43      291.53     34.18 o 
  -8   6   3     1206.90     1175.59     99.27 o 
  -7   6   3      802.22      778.16     60.98 o 
  -6   6   3      261.34      291.43     30.81 o 
  -5   6   3       64.67       51.81     12.53 o 
  -4   6   3      812.64      848.26     64.26 o 
  -3   6   3     3251.87     3363.63     80.28 o 
  -2   6   3     4748.64     4866.13    151.10 o 
  -1   6   3      251.08      256.20     21.72 o 
   0   6   3      108.54      103.86     17.30 o 
   1   6   3       99.90      102.66     10.26 o 
   2   6   3     1136.38     1194.62     40.60 o 
   3   6   3     2209.68     2202.30     63.32 o 
   4   6   3      412.56      338.94     36.24 o 
   5   6   3        2.52        8.87     19.71 o 
   6   6   3       53.16       89.32     18.19 o 
   7   6   3      808.68      884.90     64.85 o 
   8   6   3      680.09      679.05     52.32 o 
   9   6   3       88.50       98.37     22.96 o 
  -7   7   3       11.57       37.16     25.48 o 
  -6   7   3      272.86      256.50     62.68 o 
  -5   7   3      324.36      392.92     39.82 o 
  -4   7   3      333.96      315.97     42.95 o 
  -3   7   3      102.07       90.01     23.59 o 
  -2   7   3      146.97      150.85     20.05 o 
  -1   7   3       90.55       57.66     19.28 o 
   0   7   3      156.73      137.73     18.51 o 
   1   7   3      283.30      282.56     34.37 o 
   2   7   3        3.15       23.62     10.46 o 
   3   7   3       12.23       16.85     10.93 o 
   4   7   3        7.18       51.05     16.08 o 
   5   7   3        7.14       13.49     17.80 o 
   6   7   3        1.14       18.59     19.60 o 
   7   7   3        0.49       52.09     19.78 o 
  -5   8   3        1.05       43.06     19.06 o 
  -4   8   3      359.89      381.54     44.15 o 
  -3   8   3      546.74      515.47     42.25 o 
  -2   8   3      719.85      746.77     55.09 o 
  -1   8   3      698.75      631.22     48.61 o 
   0   8   3       16.73       19.63     22.78 o 
   1   8   3       99.79       88.51     17.99 o 
   2   8   3       57.32       51.91     16.49 o 
   3   8   3      145.49      144.22     27.99 o 
   4   8   3      183.44      173.18     33.34 o 
   5   8   3       21.91       55.63     14.58 o 
 -12   0   4        1.38       59.35     26.75 o 
 -11   0   4      669.97      717.47     61.87 o 
 -10   0   4     1406.72     1608.29     70.32 o 
  -9   0   4      697.37      719.46     44.84 o 
  -8   0   4      344.95      347.23     31.04 o 
  -7   0   4       35.16       36.46      9.23 o 
  -6   0   4     6843.08     6776.10    123.70 o 
  -5   0   4     5326.68     5276.45     73.34 o 
  -4   0   4     2209.87     2207.85     44.88 o 
  -3   0   4     1667.90     1615.46     33.93 o 
  -2   0   4     1951.18     1884.19     37.39 o 
  -1   0   4    29379.60    27548.62    125.80 o 
   0   0   4     1371.09     1381.77     24.83 o 
   1   0   4      663.97      474.63     13.85 o 
   2   0   4       37.73       47.67      9.66 o 
   3   0   4       58.55       45.21     17.63 o 
   4   0   4    28574.47    28277.60    255.93 o 
   5   0   4    26868.25    26628.30    301.60 o 
   6   0   4     7134.03     7039.42    132.16 o 
   7   0   4       18.61       36.31      7.96 o 
   8   0   4      209.82      189.23     25.64 o 
   9   0   4     1669.53     1748.74     77.79 o 
  10   0   4     4158.82     4789.13    332.54 o 
  11   0   4     1915.34     2050.05    183.86 o 
  12   0   4       25.18       40.19     47.64 o 
 -12   1   4       54.36       72.56     19.81 o 
 -11   1   4        2.02       25.09     13.67 o 
 -10   1   4        0.71        5.69     12.74 o 
  -9   1   4      270.78      249.27     22.84 o 
  -8   1   4      993.65      964.64     26.16 o 
  -7   1   4       54.41       52.43      9.27 o 
  -6   1   4       84.40       96.35      7.87 o 
  -5   1   4       10.74       18.19      7.35 o 
  -4   1   4       41.03       50.51      6.34 o 
  -3   1   4     9834.24     9618.15     60.05 o 
  -2   1   4     2074.85     2051.16     29.54 o 
  -1   1   4    15013.33    14418.37     62.75 o 
   0   1   4      634.20      637.60     10.70 o 
   1   1   4     4083.82     3940.09     26.95 o 
   2   1   4      127.31      143.55     12.18 o 
   3   1   4     3303.47     3379.00     32.42 o 
   4   1   4     5201.95     5269.94     48.68 o 
   5   1   4      458.56      480.32     17.99 o 
   6   1   4     1867.66     1732.12     34.04 o 
   7   1   4     2933.12     2907.98     46.59 o 
   8   1   4     1999.10     1924.15     41.10 o 
   9   1   4      778.18      798.71     36.57 o 
  10   1   4       45.48       71.76     17.69 o 
  11   1   4      472.23      472.93     41.60 o 
  12   1   4      584.63      483.17     50.31 o 
 -12   2   4      253.03      325.84     45.62 o 
 -11   2   4      483.25      518.40     38.37 o 
 -10   2   4      369.30      326.04     30.99 o 
  -9   2   4      390.88      370.91     29.89 o 
  -8   2   4      209.38      220.48     16.33 o 
  -7   2   4     1011.62      982.08     28.38 o 
  -6   2   4       62.01       61.70      6.38 o 
  -5   2   4      296.93      273.24     12.39 o 
  -4   2   4     5285.57     5132.37     48.89 o 
  -3   2   4      370.31      388.89     12.35 o 
  -2   2   4     7302.55     7276.79     34.93 o 
  -1   2   4      171.07      201.88     11.87 o 
   0   2   4    13644.96    13693.64     51.21 o 
   1   2   4     9387.08     8813.62     84.97 o 
   2   2   4      783.23      775.60     17.49 o 
   3   2   4      858.97      873.39     20.02 o 
   4   2   4     5538.88     5605.29     52.26 o 
   5   2   4    10770.84    10648.73    132.12 o 
   6   2   4     7194.16     7162.13     93.44 o 
   7   2   4     1309.21     1197.79     35.08 o 
   8   2   4      109.56      137.53     12.85 o 
   9   2   4     1582.42     1566.67     63.89 o 
  10   2   4     2042.26     2063.03    208.05 o 
  11   2   4      478.04      477.36     39.91 o 
  12   2   4       83.98       54.63     16.59 o 
 -12   3   4       46.01       77.13     18.36 o 
 -11   3   4      107.99       72.51     25.95 o 
 -10   3   4        0.20       48.09     15.40 o 
  -9   3   4        3.92       23.86     13.23 o 
  -8   3   4      309.99      290.20     24.81 o 
  -7   3   4       66.73       83.57      9.40 o 
  -6   3   4      131.65      169.66     16.99 o 
  -5   3   4      125.99      132.98      9.93 o 
  -4   3   4      754.42      793.96     22.57 o 
  -3   3   4      460.14      493.41     15.95 o 
  -2   3   4      837.63      799.61     17.46 o 
  -1   3   4      846.11      938.08     19.40 o 
   0   3   4     3579.57     3616.62     35.43 o 
   1   3   4     2038.39     2036.70     34.01 o 
   2   3   4     2342.29     2318.00     37.40 o 
   3   3   4      487.85      387.17     14.79 o 
   4   3   4       88.75       75.37      8.38 o 
   5   3   4       75.48       89.36      8.97 o 
   6   3   4       23.67       26.17      6.19 o 
   7   3   4      666.23      722.73     26.47 o 
   8   3   4     1075.49     1110.16     52.01 o 
   9   3   4      124.86      142.06     26.95 o 
  10   3   4       33.49       29.99     14.31 o 
  11   3   4       90.66       71.48     18.19 o 
 -11   4   4       81.46       93.34     21.30 o 
 -10   4   4       94.92       59.50     19.35 o 
  -9   4   4       81.59       73.43     15.52 o 
  -8   4   4      148.31      126.21     18.67 o 
  -7   4   4      623.16      657.20     43.22 o 
  -6   4   4       35.47       38.03      7.90 o 
  -5   4   4      283.21      205.32     23.60 o 
  -4   4   4     1564.93     1592.50     31.53 o 
  -3   4   4      518.07      495.03     19.17 o 
  -2   4   4       46.98       58.06      6.63 o 
  -1   4   4      807.37      822.72     23.11 o 
   0   4   4      218.76      226.23     12.07 o 
   1   4   4     7323.04     7720.12    108.39 o 
   2   4   4    13867.73    14297.75    202.04 o 
   3   4   4       46.41       63.99      8.60 o 
   4   4   4      231.33      204.81     18.71 o 
   5   4   4      341.17      326.93     21.82 o 
   6   4   4     1180.31     1143.86     31.96 o 
   7   4   4     1629.00     1581.46     56.95 o 
   8   4   4       92.49       93.19     19.38 o 
   9   4   4      532.28      562.34     47.24 o 
  10   4   4       48.37       53.39     19.44 o 
  11   4   4      211.56      119.18     23.16 o 
 -10   5   4      176.07      177.12     53.55 o 
  -9   5   4       37.56       27.98     13.40 o 
  -8   5   4      105.61      116.40     17.16 o 
  -7   5   4      202.11      202.84     19.38 o 
  -6   5   4        6.89       22.25     14.00 o 
  -5   5   4        4.44       41.05     10.00 o 
  -4   5   4      157.96      149.31     16.21 o 
  -3   5   4       13.16       24.22      5.80 o 
  -2   5   4      193.77      175.17     15.82 o 
  -1   5   4       53.14       44.12      7.17 o 
   0   5   4      822.06      888.28     21.94 o 
   1   5   4       69.63       51.72      8.57 o 
   2   5   4       15.74       36.46      5.62 o 
   3   5   4      211.06      150.23     16.04 o 
   4   5   4      549.44      602.59     22.07 o 
   5   5   4      584.20      529.44     29.44 o 
   6   5   4      396.43      363.38     29.94 o 
   7   5   4        0.34       32.00     19.45 o 
   8   5   4       12.15       45.35     34.47 o 
   9   5   4        3.24       15.94     13.32 o 
  10   5   4       31.48       63.48     17.84 o 
  -9   6   4       82.58       68.50     17.04 o 
  -8   6   4      143.02       68.13     18.19 o 
  -7   6   4        0.01       28.80     19.87 o 
  -6   6   4       33.08       27.87     11.36 o 
  -5   6   4        0.09       19.71     12.97 o 
  -4   6   4      154.21      115.29     17.30 o 
  -3   6   4      396.87      349.08     32.01 o 
  -2   6   4      274.38      341.21     24.43 o 
  -1   6   4        7.90       43.81     12.74 o 
   0   6   4        1.06       27.22      9.99 o 
   1   6   4       22.88       26.46      8.55 o 
   2   6   4      779.24      852.52     55.62 o 
   3   6   4     2976.82     2884.80     79.75 o 
   4   6   4      173.19      112.52     29.01 o 
   5   6   4       67.72       84.14     19.74 o 
   6   6   4       56.93       54.44     15.14 o 
   7   6   4       10.35       50.01     20.15 o 
   8   6   4       58.49       59.89     16.72 o 
   9   6   4        6.08       42.12     15.54 o 
  -7   7   4        1.71       13.93     20.87 o 
  -6   7   4        9.63       44.45     14.16 o 
  -5   7   4       17.40       42.82     13.82 o 
  -4   7   4       16.19       39.64     22.40 o 
  -3   7   4      576.50      597.57     35.60 o 
  -2   7   4       52.59       44.43     13.68 o 
  -1   7   4      440.64      472.24     30.69 o 
   0   7   4      242.00      250.22     32.39 o 
   1   7   4       34.44       50.29     12.50 o 
   2   7   4        1.89       11.01      8.24 o 
   3   7   4       29.18       62.50     14.60 o 
   4   7   4      158.68      154.65     25.87 o 
   5   7   4      294.90      236.88     35.82 o 
   6   7   4        5.35        4.05     27.48 o 
   7   7   4       40.31       86.98     27.57 o 
  -5   8   4      134.75      125.40     23.84 o 
  -4   8   4      250.95      259.31     30.66 o 
  -3   8   4       24.30       43.96     16.03 o 
  -2   8   4      174.65      183.01     41.55 o 
  -1   8   4      459.65      442.61     38.03 o 
   0   8   4      151.40      166.13     28.02 o 
   1   8   4       63.24       70.71     15.75 o 
   2   8   4       17.86       29.76     20.59 o 
   3   8   4       86.95      111.99     23.77 o 
   4   8   4      228.72      210.22     31.42 o 
   5   8   4       62.50       56.02     37.08 o 
 -12   1   5       38.35       81.06     21.10 o 
 -11   1   5       11.07       27.81     12.58 o 
 -10   1   5        3.40       22.68     19.60 o 
  -9   1   5      120.23      120.22     14.44 o 
  -8   1   5     1157.65     1151.23     27.62 o 
  -7   1   5      190.87      162.64     18.27 o 
  -6   1   5       23.34       35.93      5.52 o 
  -5   1   5        6.39       29.29      6.50 o 
  -4   1   5        4.69        8.31      4.81 o 
  -3   1   5     2145.54     2065.02     34.20 o 
  -2   1   5     8664.56     8749.91     51.94 o 
  -1   1   5      467.75      523.38     10.99 o 
   0   1   5     3899.45     3757.92     25.42 o 
   1   1   5     1480.55     1404.62     22.71 o 
   2   1   5    12817.69    12460.81     52.01 o 
   3   1   5      158.34      169.92     13.96 o 
   4   1   5     1701.23     1732.09     33.49 o 
   5   1   5     1263.57     1218.84     27.29 o 
   6   1   5      460.97      466.15     20.18 o 
   7   1   5        0.04       18.13      7.29 o 
   8   1   5      110.63      107.80     13.21 o 
   9   1   5      405.43      385.85     35.79 o 
  10   1   5       72.17       87.02     19.12 o 
  11   1   5        2.97       27.12     18.56 o 
  12   1   5        0.75       18.06     24.95 o 
 -12   2   5      477.33      483.00     50.67 o 
 -11   2   5      277.96      278.46     35.15 o 
 -10   2   5       80.10       73.57     15.59 o 
  -9   2   5      337.10      321.43     23.42 o 
  -8   2   5      206.06      151.26     16.61 o 
  -7   2   5     1304.77     1293.08     34.54 o 
  -6   2   5     1697.38     1676.41     30.76 o 
  -5   2   5     4759.83     4791.15     50.35 o 
  -4   2   5     1292.20     1327.27     25.71 o 
  -3   2   5       85.65       84.57      7.20 o 
  -2   2   5     2425.03     2306.20     31.35 o 
  -1   2   5      247.93      222.26     13.03 o 
   0   2   5     1329.01     1336.75     21.23 o 
   1   2   5     3501.55     3288.34    790.78 o 
   2   2   5      228.20      240.71     12.14 o 
   3   2   5        7.30       24.25      5.27 o 
   4   2   5      878.73      831.33     25.97 o 
   5   2   5     1797.80     1817.55     44.61 o 
   6   2   5     4758.06     4763.90     68.93 o 
   7   2   5     2297.28     2277.66     55.15 o 
   8   2   5        5.22       35.05      9.26 o 
   9   2   5      452.96      462.36     52.32 o 
  10   2   5       24.68       12.99     23.42 o 
  11   2   5      478.17      507.46     45.88 o 
  12   2   5      177.42      187.03     28.94 o 
 -12   3   5       72.82       89.75     22.95 o 
 -11   3   5        0.97       53.60     16.28 o 
 -10   3   5      182.46      153.23     23.09 o 
  -9   3   5      264.76      274.17     36.28 o 
  -8   3   5      255.72      202.81     21.55 o 
  -7   3   5     1681.68     1667.70     35.03 o 
  -6   3   5      412.98      468.21     22.59 o 
  -5   3   5      234.72      212.67     14.16 o 
  -4   3   5       26.18       31.51      5.65 o 
  -3   3   5        7.91       29.45      6.97 o 
  -2   3   5      336.16      343.54     12.92 o 
  -1   3   5     2119.23     2272.76     25.25 o 
   0   3   5     1447.82     1548.39     29.33 o 
   1   3   5      425.10      444.87     14.58 o 
   2   3   5       50.16       57.70      7.60 o 
   3   3   5       16.06       19.50      7.73 o 
   4   3   5     1495.71     1551.22     30.57 o 
   5   3   5      597.93      568.68     19.21 o 
   6   3   5       19.99       32.24     24.99 o 
   7   3   5     1007.48      868.83     27.30 o 
   8   3   5      431.37      420.20     51.02 o 
   9   3   5      259.83      235.16     33.21 o 
  10   3   5      377.08      414.96     40.67 o 
  11   3   5       89.84      116.08     23.72 o 
 -11   4   5      122.45      127.84     24.98 o 
 -10   4   5        0.28       41.84     15.86 o 
  -9   4   5      356.65      391.38     28.80 o 
  -8   4   5     2032.54     2095.76     60.13 o 
  -7   4   5     1212.40     1233.46     37.88 o 
  -6   4   5      311.81      305.53     15.33 o 
  -5   4   5       47.12       41.66     18.66 o 
  -4   4   5      857.73      817.16     20.24 o 
  -3   4   5     3375.36     3407.71     49.03 o 
  -2   4   5     1105.70     1179.31     30.55 o 
  -1   4   5       83.99       76.99     10.85 o 
   0   4   5      395.44      371.50     16.58 o 
   1   4   5     7856.66     8380.98    123.60 o 
   2   4   5     8342.56     8638.06    112.19 o 
   3   4   5     1012.20      901.90     23.22 o 
   4   4   5        1.53       34.36      6.56 o 
   5   4   5      148.25      137.77     13.99 o 
   6   4   5     1390.23     1381.65     38.61 o 
   7   4   5     1990.74     2159.40     70.86 o 
   8   4   5     1648.86     1745.09     68.87 o 
   9   4   5       93.69       62.89     16.61 o 
  10   4   5       10.99       54.35     27.50 o 
  11   4   5      133.82      102.93     22.70 o 
 -10   5   5       57.93       72.15     61.78 o 
  -9   5   5      405.08      439.94     35.90 o 
  -8   5   5       98.95       69.16     15.23 o 
  -7   5   5      291.44      287.22     24.43 o 
  -6   5   5       40.69       46.94      8.92 o 
  -5   5   5       94.38      106.20     13.07 o 
  -4   5   5      796.62      767.23     23.64 o 
  -3   5   5      254.12      294.30     19.77 o 
  -2   5   5      951.15     1007.71     28.57 o 
  -1   5   5      225.04      238.20     20.19 o 
   0   5   5      221.27      222.32     18.86 o 
   1   5   5      734.40      765.11     21.43 o 
   2   5   5       16.44       33.93      7.37 o 
   3   5   5      674.54      721.76     23.03 o 
   4   5   5      454.13      459.01     19.80 o 
   5   5   5       83.88       93.99     13.48 o 
   6   5   5       33.00       54.31     10.87 o 
   7   5   5       35.12       51.50     15.50 o 
   8   5   5      113.88       87.79     18.88 o 
   9   5   5      214.67      146.50     38.94 o 
  10   5   5       53.32       57.74     19.08 o 
  -9   6   5      194.30      163.18     28.91 o 
  -8   6   5     1161.98     1099.30     74.57 o 
  -7   6   5      987.16     1152.09     69.43 o 
  -6   6   5      213.82      223.95     25.75 o 
  -5   6   5       11.27       35.53      9.57 o 
  -4   6   5     1156.77     1205.41     44.93 o 
  -3   6   5     4656.67     4979.88    120.18 o 
  -2   6   5     3355.95     3485.25     85.89 o 
  -1   6   5      617.42      641.72     37.96 o 
   0   6   5       62.78       74.52     13.04 o 
   1   6   5      669.54      610.83     32.27 o 
   2   6   5     4383.02     4642.91    114.32 o 
   3   6   5     4317.14     4347.43    111.35 o 
   4   6   5       85.87       84.74     15.10 o 
   5   6   5        1.08       30.78     12.32 o 
   6   6   5       51.77       80.22     18.75 o 
   7   6   5      907.73      910.56     49.98 o 
   8   6   5      601.83      615.27     48.65 o 
   9   6   5       28.99       45.75     22.78 o 
  -7   7   5       70.31       68.71     20.49 o 
  -6   7   5      536.90      534.58     43.55 o 
  -5   7   5      350.60      319.89     38.51 o 
  -4   7   5      327.54      360.20     47.04 o 
  -3   7   5      103.22       76.55     19.47 o 
  -2   7   5      178.20      110.50     33.59 o 
  -1   7   5      501.98      539.64     34.20 o 
   0   7   5       60.02       82.62     15.21 o 
   1   7   5      155.92      179.10     20.99 o 
   2   7   5      104.16      133.23     19.34 o 
   3   7   5      108.38       98.94     19.51 o 
   4   7   5      160.25      128.45     22.81 o 
   5   7   5       11.16       36.67     16.84 o 
   6   7   5      131.24       98.68     23.58 o 
   7   7   5       24.24       31.61     14.74 o 
  -5   8   5       22.54       63.03     14.68 o 
  -4   8   5      891.36      994.94     63.43 o 
  -3   8   5     1008.13     1034.15     65.08 o 
  -2   8   5      936.58      774.50     82.66 o 
  -1   8   5      756.85      778.77     56.17 o 
   0   8   5        3.81       26.60     24.55 o 
   1   8   5      505.20      515.71     41.78 o 
   2   8   5      367.64      320.40     30.97 o 
   3   8   5      354.73      352.81     45.79 o 
   4   8   5      836.31      783.82     50.26 o 
   5   8   5       17.47       30.61     16.43 o 
 -12   0   6      220.14      185.54     53.13 o 
 -11   0   6     2223.20     2591.67    224.55 o 
 -10   0   6     1247.28     1395.59     81.03 o 
  -9   0   6       51.99       35.98     11.79 o 
  -8   0   6       14.57       43.16     12.80 o 
  -7   0   6      190.10      183.81     23.28 o 
  -6   0   6     7573.87     7499.80    237.88 o 
  -5   0   6     1710.03     1613.61     33.46 o 
  -4   0   6     4193.44     4613.92     73.76 o 
  -3   0   6      460.14      462.17     14.37 o 
  -2   0   6     1874.97     1892.19     35.58 o 
  -1   0   6    14690.63    14991.73    122.58 o 
   0   0   6      132.66      207.13     18.07 o 
   1   0   6    10921.48    10567.56     58.77 o 
   2   0   6      316.48      287.27     14.90 o 
   3   0   6       35.49       42.09      8.48 o 
   4   0   6     2583.09     2645.67     45.73 o 
   5   0   6     6444.10     6376.16     93.56 o 
   6   0   6     2439.61     2294.04     58.50 o 
   7   0   6       29.98       46.70     10.53 o 
   8   0   6      590.91      527.18     32.16 o 
   9   0   6      380.21      454.47     55.57 o 
  10   0   6     3952.14     4455.11    310.42 o 
  11   0   6     1564.17     1718.17    117.79 o 
  12   0   6       24.43       72.37     29.47 o 
 -12   1   6      492.38      513.54     45.20 o 
 -11   1   6      131.79      145.33     23.17 o 
 -10   1   6      136.97      141.35     16.85 o 
  -9   1   6       39.17       32.95      8.49 o 
  -8   1   6       27.63       30.68      7.39 o 
  -7   1   6      618.14      631.15     18.22 o 
  -6   1   6     1006.10     1045.10     30.09 o 
  -5   1   6      100.38      124.36     11.62 o 
  -4   1   6      750.02      614.44     17.23 o 
  -3   1   6     2353.43     2245.89     32.72 o 
  -2   1   6     6323.85     6244.43     31.11 o 
  -1   1   6      175.21      213.79     11.15 o 
   0   1   6        0.35       27.78      5.78 o 
   1   1   6      739.84      740.17     14.51 o 
   2   1   6      128.61      118.51     10.56 o 
   3   1   6       17.82       22.02      4.69 o 
   4   1   6     1281.99     1327.92     27.14 o 
   5   1   6       19.70       33.54      6.72 o 
   6   1   6      460.12      471.37     20.22 o 
   7   1   6      115.04      112.23     14.76 o 
   8   1   6      398.76      465.23     30.48 o 
   9   1   6      828.99      879.18     48.93 o 
  10   1   6       15.72       25.55     15.15 o 
  11   1   6      204.41      190.51     33.77 o 
  12   1   6      468.23      557.24     42.70 o 
 -12   2   6      517.37      595.76     44.21 o 
 -11   2   6      401.51      452.82     48.85 o 
 -10   2   6     1091.46     1182.56     52.83 o 
  -9   2   6      410.32      434.40     27.39 o 
  -8   2   6      638.28      630.75     21.87 o 
  -7   2   6     2828.64     2924.88     63.18 o 
  -6   2   6     2335.11     2254.43     39.61 o 
  -5   2   6     1696.80     1593.83     33.97 o 
  -4   2   6     1060.22     1062.86     26.44 o 
  -3   2   6      563.81      552.36     15.71 o 
  -2   2   6      157.38      156.05     10.03 o 
  -1   2   6     1293.28     1234.73     20.72 o 
   0   2   6     4259.08     4327.78     40.07 o 
   1   2   6      365.79      352.92     12.09 o 
   2   2   6       49.91       38.61      5.23 o 
   3   2   6       31.49       37.70      6.67 o 
   4   2   6     1978.52     1663.01     27.36 o 
   5   2   6     5269.07     5189.63     73.65 o 
   6   2   6     3454.29     3354.26     53.52 o 
   7   2   6      836.22      737.34     24.18 o 
   8   2   6        0.47       23.77     16.55 o 
   9   2   6     1650.65     1748.28     67.80 o 
  10   2   6     1091.51     1170.52     69.01 o 
  11   2   6      461.86      451.46     43.96 o 
  12   2   6      200.27      169.85     35.63 o 
 -11   3   6        4.10       16.33     15.68 o 
 -10   3   6      147.84      141.11     23.48 o 
  -9   3   6      468.96      429.21     32.44 o 
  -8   3   6       46.00       57.83     16.10 o 
  -7   3   6      766.97      773.34     27.44 o 
  -6   3   6      152.80      111.82     13.55 o 
  -5   3   6       33.96       37.22      5.00 o 
  -4   3   6      203.14      250.09     13.09 o 
  -3   3   6     1130.92     1241.26     20.52 o 
  -2   3   6      286.89      251.14     11.22 o 
  -1   3   6     2178.11     2160.69     29.52 o 
   0   3   6     1558.45     1539.60     27.80 o 
   1   3   6      313.12      320.47     12.35 o 
   2   3   6      188.39      216.93     13.14 o 
   3   3   6      747.57      713.88     22.02 o 
   4   3   6      161.15      148.05     11.46 o 
   5   3   6     1230.22     1203.86     30.09 o 
   6   3   6      208.28      144.74     23.69 o 
   7   3   6      320.54      313.39     20.36 o 
   8   3   6      323.24      331.27     37.77 o 
   9   3   6        2.18       28.74     13.25 o 
  10   3   6      196.96      183.61     29.68 o 
  11   3   6        3.80       43.71     22.78 o 
 -11   4   6      116.03      146.86     24.37 o 
 -10   4   6       30.98       53.06     17.22 o 
  -9   4   6      304.55      316.43     29.90 o 
  -8   4   6       24.81       32.61      9.52 o 
  -7   4   6     4068.84     4026.34     92.93 o 
  -6   4   6      661.66      661.57     22.33 o 
  -5   4   6       55.12       31.33      6.84 o 
  -4   4   6      430.68      398.03     27.38 o 
  -3   4   6       93.23      102.69      9.44 o 
  -2   4   6     2121.40     2065.13     35.68 o 
  -1   4   6     1512.34     1629.02     29.11 o 
   0   4   6     1179.15     1207.36     30.78 o 
   1   4   6     2841.19     2776.17     55.53 o 
   2   4   6     1466.58     1522.02     42.80 o 
   3   4   6      194.41      200.37     14.41 o 
   4   4   6       39.48       40.29      7.31 o 
   5   4   6       53.36       40.39      7.13 o 
   6   4   6     2357.93     2478.16     65.81 o 
   7   4   6     2972.98     3021.38    121.34 o 
   8   4   6       86.74       65.45     18.96 o 
   9   4   6      179.46       95.45     21.65 o 
  10   4   6      144.86      114.52     24.29 o 
  11   4   6      196.93      173.89     31.42 o 
 -10   5   6      214.65      234.37     28.89 o 
  -9   5   6      183.99      151.48     24.06 o 
  -8   5   6        0.30       13.70     11.56 o 
  -7   5   6       13.92       21.60     12.43 o 
  -6   5   6      271.99      309.71     25.78 o 
  -5   5   6     1068.21     1135.35     37.94 o 
  -4   5   6      196.06      236.80     14.83 o 
  -3   5   6      256.87      295.96     17.91 o 
  -2   5   6       53.94       54.43      9.79 o 
  -1   5   6       23.46       50.34      7.81 o 
   0   5   6      606.53      635.10     18.97 o 
   1   5   6     1096.20     1123.96     31.40 o 
   2   5   6      104.97      120.86     15.68 o 
   3   5   6      532.25      573.18     19.72 o 
   4   5   6        1.47        8.29      8.72 o 
   5   5   6      159.39      156.14     17.54 o 
   6   5   6      441.17      433.62     35.00 o 
   7   5   6        3.91       19.59     12.70 o 
   8   5   6      123.93      114.04     23.63 o 
   9   5   6      118.26       59.75     21.68 o 
  10   5   6      147.25       62.78     26.58 o 
  -9   6   6      105.18       95.57     20.24 o 
  -8   6   6      160.34      153.96     30.94 o 
  -7   6   6       15.04       36.43     10.91 o 
  -6   6   6       69.02       46.24     15.02 o 
  -5   6   6        4.84       17.98      9.97 o 
  -4   6   6      122.40       99.80     13.72 o 
  -3   6   6      450.93      517.70     29.82 o 
  -2   6   6        7.87       20.82     12.03 o 
  -1   6   6       14.80       24.06     11.89 o 
   0   6   6      281.10      281.05     20.78 o 
   1   6   6      119.93      101.12     15.90 o 
   2   6   6      487.08      506.47     31.09 o 
   3   6   6     1384.20     1371.18     91.16 o 
   4   6   6      128.22      143.34     30.67 o 
   5   6   6       92.58       80.71     17.57 o 
   6   6   6       41.63       53.02     23.90 o 
   7   6   6       66.58       67.92     24.51 o 
   8   6   6      274.41      315.68     51.40 o 
   9   6   6       43.97       29.76     38.45 o 
  -7   7   6       63.15       61.36     25.78 o 
  -6   7   6       28.85       51.08     16.63 o 
  -5   7   6       58.09       70.58     18.38 o 
  -4   7   6       95.87       98.12     21.60 o 
  -3   7   6      164.48      130.89     24.47 o 
  -2   7   6       73.47       69.97     19.87 o 
  -1   7   6       14.71       60.16     21.44 o 
   0   7   6       29.39       16.13     12.52 o 
   1   7   6       10.53       35.10     17.60 o 
   2   7   6      266.72      241.98     42.26 o 
   3   7   6       31.00       48.70     11.63 o 
   4   7   6      323.71      278.95     36.12 o 
   5   7   6      152.00      199.29     32.92 o 
   6   7   6       12.84       32.73     24.46 o 
   7   7   6       26.61       16.16     17.29 o 
  -5   8   6      244.84      242.55     25.33 o 
  -4   8   6      536.58      451.54     39.32 o 
  -3   8   6        1.52       30.03     13.47 o 
  -2   8   6      308.62      361.06     34.36 o 
  -1   8   6      206.24      220.16     40.97 o 
   0   8   6      130.81      131.05     26.44 o 
   1   8   6      260.31      177.37     37.88 o 
   2   8   6       72.08       51.20     18.42 o 
   3   8   6      252.59      290.92     36.49 o 
   4   8   6      494.46      471.36     36.86 o 
 -12   1   7       81.72       83.69     20.98 o 
 -11   1   7      150.78      115.84     22.49 o 
 -10   1   7      103.49       81.23     14.00 o 
  -9   1   7        0.79       33.59      7.67 o 
  -8   1   7      306.65      338.56     20.33 o 
  -7   1   7      387.13      421.12     24.75 o 
  -6   1   7      742.07      772.49     23.92 o 
  -5   1   7      340.85      296.84     11.23 o 
  -4   1   7      255.99      266.94     10.42 o 
  -3   1   7     2067.59     2177.06     31.64 o 
  -2   1   7     5805.84     5806.82     31.19 o 
  -1   1   7     2591.57     2543.42     79.46 o 
   0   1   7      144.56      129.11      8.93 o 
   1   1   7     2160.33     2090.80     29.29 o 
   2   1   7      725.90      683.49     17.81 o 
   3   1   7     1131.09     1164.93     23.38 o 
   4   1   7       19.70       37.55      6.10 o 
   5   1   7      777.22      786.36     24.11 o 
   6   1   7      175.28      176.24     14.28 o 
   7   1   7      484.12      421.47     19.43 o 
   8   1   7      140.81       82.91     12.11 o 
   9   1   7       12.63       21.27     21.74 o 
  10   1   7      301.51      323.79     34.56 o 
  11   1   7       16.45       60.92     22.74 o 
  12   1   7       15.08       -6.73     43.98 o 
 -12   2   7      347.17      396.52     33.84 o 
 -11   2   7      220.38      175.33     29.70 o 
 -10   2   7       20.68       30.66     20.47 o 
  -9   2   7      142.98      123.96     17.62 o 
  -8   2   7        7.26       30.30     10.86 o 
  -7   2   7     1368.13     1381.48     35.42 o 
  -6   2   7     4263.75     4310.33     72.15 o 
  -5   2   7      145.68      180.92      9.97 o 
  -4   2   7     1720.38     1653.77     22.67 o 
  -3   2   7      155.78      173.69     12.65 o 
  -2   2   7       24.02       19.46      4.81 o 
  -1   2   7     2653.40     2450.68     39.89 o 
   0   2   7       70.93       52.96      4.91 o 
   1   2   7      205.00      182.79     13.45 o 
   2   2   7     1935.46     2026.38     26.36 o 
   3   2   7       20.99       20.59      5.18 o 
   4   2   7        5.15       26.11      8.38 o 
   5   2   7     1704.46     1662.35     37.02 o 
   6   2   7      826.15      834.10     26.18 o 
   7   2   7      143.85      117.53     13.32 o 
   8   2   7        4.98       33.49     10.12 o 
   9   2   7       46.20       60.30     15.14 o 
  10   2   7        3.10       48.85     19.47 o 
  11   2   7      362.91      354.48     36.98 o 
 -11   3   7      202.10      206.75     37.48 o 
 -10   3   7      271.20      276.56     40.13 o 
  -9   3   7      463.30      491.43     29.23 o 
  -8   3   7     1436.00     1474.86     42.08 o 
  -7   3   7      108.21      112.15     13.48 o 
  -6   3   7       14.91       34.99      8.25 o 
  -5   3   7       61.83       73.56      6.49 o 
  -4   3   7     2226.99     2276.73     35.71 o 
  -3   3   7        0.49       13.40      6.12 o 
  -2   3   7     1885.87     1985.83     25.31 o 
  -1   3   7      695.22      753.69     18.73 o 
   0   3   7     2732.25     2860.48     29.27 o 
   1   3   7       15.76       13.95      5.76 o 
   2   3   7      334.45      350.04     14.53 o 
   3   3   7        9.82       22.84      7.40 o 
   4   3   7       81.52       56.53      8.84 o 
   5   3   7     1642.99     1665.22     33.09 o 
   6   3   7       33.07       36.48      7.96 o 
   7   3   7      884.41      921.27     36.85 o 
   8   3   7        1.91       -4.85     15.50 o 
   9   3   7      351.93      270.67     59.35 o 
  10   3   7      255.31      266.75     35.17 o 
  11   3   7       16.35       24.40     24.59 o 
 -11   4   7      153.27      120.32     21.97 o 
 -10   4   7        0.29       41.40     14.44 o 
  -9   4   7      604.48      547.35     34.72 o 
  -8   4   7     1246.71     1282.95     44.12 o 
  -7   4   7      975.70     1036.32     36.45 o 
  -6   4   7      551.58      514.49     18.83 o 
  -5   4   7       23.90       25.86      7.38 o 
  -4   4   7     1257.22     1157.53     25.93 o 
  -3   4   7     2732.55     2865.45     43.55 o 
  -2   4   7     8511.28     8879.69    110.18 o 
  -1   4   7     1827.77     1818.26     31.11 o 
   0   4   7      123.41      120.56     12.21 o 
   1   4   7     1418.80     1400.85     29.33 o 
   2   4   7      922.42      850.13     22.43 o 
   3   4   7     1060.01     1095.00     39.18 o 
   4   4   7       14.16       16.89      8.82 o 
   5   4   7      235.09      226.43     19.31 o 
   6   4   7     1448.54     1410.28     46.13 o 
   7   4   7     2318.16     2310.22     86.51 o 
   8   4   7     1116.40     1188.58     89.89 o 
   9   4   7        9.57       32.62     14.90 o 
  10   4   7       97.83       87.22     26.44 o 
 -10   5   7       78.57       63.95     16.46 o 
  -9   5   7      319.93      271.93     51.20 o 
  -8   5   7       53.60       49.91     12.43 o 
  -7   5   7        5.04       24.42     14.41 o 
  -6   5   7       13.10        6.91      8.74 o 
  -5   5   7      365.58      370.19     32.29 o 
  -4   5   7      592.26      648.07     20.71 o 
  -3   5   7      668.78      652.54     19.32 o 
  -2   5   7      804.68      796.27     23.64 o 
  -1   5   7     1040.12     1009.59     28.39 o 
   0   5   7       54.11       63.93      8.21 o 
   1   5   7     1110.86     1088.79     30.90 o 
   2   5   7      144.14      139.75     14.66 o 
   3   5   7      471.79      433.38     16.98 o 
   4   5   7      313.44      346.26     22.55 o 
   5   5   7        7.75       22.10     13.24 o 
   6   5   7      123.37      101.19     19.60 o 
   7   5   7       17.50       85.61     23.06 o 
   8   5   7      405.49      426.71     41.33 o 
   9   5   7      112.59       56.28     28.40 o 
  10   5   7        1.17       -1.36     19.28 o 
  -9   6   7      187.56       97.16     20.76 o 
  -8   6   7     1152.66     1131.67     70.64 o 
  -7   6   7      833.89      821.55     37.11 o 
  -6   6   7        6.83       56.32     16.17 o 
  -5   6   7        9.50       26.54     12.36 o 
  -4   6   7      814.21      851.82     31.04 o 
  -3   6   7     5202.58     5245.09    189.89 o 
  -2   6   7     1347.38     1428.38     43.19 o 
  -1   6   7      150.93      174.82     16.06 o 
   0   6   7       12.62       11.67     13.34 o 
   1   6   7     1183.70     1263.20     38.47 o 
   2   6   7     6334.21     6536.71    360.48 o 
   3   6   7     3776.89     3890.85    131.50 o 
   4   6   7      129.98      145.62     19.15 o 
   5   6   7        3.51       -0.77     10.70 o 
   6   6   7      348.57      409.46     52.19 o 
   7   6   7     1136.16     1181.45     59.87 o 
   8   6   7      933.17     1020.33     68.96 o 
  -7   7   7       83.49       33.94     14.86 o 
  -6   7   7      190.35      129.96     31.16 o 
  -5   7   7       98.92       82.21     24.71 o 
  -4   7   7       89.91       87.97     17.52 o 
  -3   7   7       16.75       38.88      9.98 o 
  -2   7   7       81.46       97.48     23.24 o 
  -1   7   7      418.13      405.84     29.70 o 
   0   7   7      382.62      450.27     40.45 o 
   1   7   7      231.42      243.88     26.82 o 
   2   7   7       60.80       45.66     20.54 o 
   3   7   7      107.94       56.89     15.47 o 
   4   7   7      326.35      341.14     53.28 o 
   5   7   7      170.27      180.28     39.06 o 
   6   7   7       52.12       58.25     19.46 o 
   7   7   7       13.05       51.92     19.25 o 
  -5   8   7      102.49      115.26     29.66 o 
  -4   8   7      680.64      640.91     54.25 o 
  -3   8   7      640.26      585.16     43.68 o 
  -2   8   7      555.34      556.16     48.09 o 
  -1   8   7      182.02      154.66     36.18 o 
   0   8   7       25.93       56.43     20.27 o 
   1   8   7      904.75      927.25     62.66 o 
   2   8   7     1348.63     1451.87     87.02 o 
   3   8   7      914.64      868.21     58.70 o 
   4   8   7      616.08      576.39     43.91 o 
 -12   0   8      746.04      836.33    161.62 o 
 -11   0   8     3686.66     3990.42    282.01 o 
 -10   0   8     2163.36     2226.92    130.50 o 
  -9   0   8     1307.71     1378.55     59.16 o 
  -8   0   8       21.24       33.45      9.64 o 
  -7   0   8     1326.22     1340.29     57.11 o 
  -6   0   8    10972.93    10531.60    230.25 o 
  -5   0   8    16309.80    16219.35    185.32 o 
  -4   0   8     1196.78     1046.27     38.60 o 
  -3   0   8     1053.73     1065.20     24.03 o 
  -2   0   8     2532.38     2465.79     74.94 o 
  -1   0   8       87.03       99.87      9.90 o 
   0   0   8     3626.93     3405.60     32.23 o 
   1   0   8       49.86       28.66      5.70 o 
   2   0   8      335.62      330.66     15.22 o 
   3   0   8     1503.39     1512.61     51.97 o 
   4   0   8     2056.41     2024.72     49.02 o 
   5   0   8     3455.22     3217.32     71.03 o 
   6   0   8       60.33       74.86     13.92 o 
   7   0   8      364.83      311.29     31.99 o 
   8   0   8       39.41       40.28     25.04 o 
   9   0   8       40.61       46.62     23.64 o 
  10   0   8     1682.79     1756.11    235.55 o 
  11   0   8      755.21      778.47     84.56 o 
  12   0   8       10.55       45.27     23.13 o 
 -12   1   8      500.57      588.66     46.17 o 
 -11   1   8      570.18      617.66     35.38 o 
 -10   1   8      191.53      192.27     25.83 o 
  -9   1   8     1123.71     1155.03     39.97 o 
  -8   1   8     1220.27     1181.92     28.26 o 
  -7   1   8     2343.01     2327.72     51.47 o 
  -6   1   8      502.62      473.69     22.02 o 
  -5   1   8       27.66       21.57      6.95 o 
  -4   1   8       58.38       80.64      7.52 o 
  -3   1   8     1544.69     1488.95     28.30 o 
  -2   1   8      331.36      342.66      7.26 o 
  -1   1   8     2191.16     2202.87     33.59 o 
   0   1   8     1423.28     1498.85     22.28 o 
   1   1   8      360.97      325.56     10.74 o 
   2   1   8      870.57      851.56     17.83 o 
   3   1   8      520.61      493.97     14.60 o 
   4   1   8      166.76      166.52     13.86 o 
   5   1   8      120.33      147.09     12.34 o 
   6   1   8      189.13      202.55     16.41 o 
   7   1   8       35.02       42.65      8.22 o 
   8   1   8      159.39      169.42     26.69 o 
   9   1   8       60.02       36.36     19.55 o 
  10   1   8       20.90       57.36     24.99 o 
  11   1   8       83.20      101.70     25.41 o 
  12   1   8        7.68       10.09     18.69 o 
 -12   2   8      518.34      449.90     44.83 o 
 -11   2   8      952.50     1082.88     73.15 o 
 -10   2   8     1699.64     1976.53     79.96 o 
  -9   2   8      294.17      329.40     24.17 o 
  -8   2   8        8.52       19.99      6.50 o 
  -7   2   8     1566.65     1522.56     30.27 o 
  -6   2   8     9495.63     9806.42    146.17 o 
  -5   2   8     4927.53     4985.55     65.50 o 
  -4   2   8        4.46       19.50      7.11 o 
  -3   2   8      787.65      880.90     16.77 o 
  -2   2   8      454.26      398.45     11.03 o 
  -1   2   8    10432.19    10669.52     88.24 o 
   0   2   8     5759.55     5994.45     46.27 o 
   1   2   8     1059.85      890.02     18.83 o 
   2   2   8      427.92      452.30     14.06 o 
   3   2   8     1089.96     1034.42     26.89 o 
   4   2   8      477.66      482.97     18.92 o 
   5   2   8      200.26      149.26     12.27 o 
   6   2   8      849.11      848.24     26.01 o 
   7   2   8      111.61       76.71     10.40 o 
   8   2   8        2.70       42.67     24.67 o 
   9   2   8      312.72      290.80     33.25 o 
  10   2   8      542.50      576.77     51.25 o 
  11   2   8      690.34      695.20     53.93 o 
 -11   3   8        1.12        2.98     18.11 o 
 -10   3   8       13.03        9.97     11.64 o 
  -9   3   8      537.36      545.83     30.61 o 
  -8   3   8     1306.59     1278.04     42.97 o 
  -7   3   8       22.08       43.32      7.58 o 
  -6   3   8      265.59      258.81     22.84 o 
  -5   3   8       86.17       67.44      8.24 o 
  -4   3   8     1503.14     1460.90     27.11 o 
  -3   3   8     1218.93     1291.31     23.87 o 
  -2   3   8      107.27      109.69     11.08 o 
  -1   3   8     6203.54     6512.60     64.97 o 
   0   3   8       26.49       32.68      4.65 o 
   1   3   8       67.98       51.20      6.17 o 
   2   3   8      118.34       76.41     11.03 o 
   3   3   8      108.02      118.43      8.82 o 
   4   3   8       67.04       45.10      8.05 o 
   5   3   8       92.78       79.63     10.32 o 
   6   3   8      785.01      723.62     23.75 o 
   7   3   8       20.97       31.99      8.25 o 
   8   3   8      562.30      564.49     64.57 o 
   9   3   8        2.76       17.15     26.32 o 
  10   3   8       11.64       54.93     19.08 o 
  11   3   8      110.41      113.16     24.44 o 
 -11   4   8      203.12      145.51     37.76 o 
 -10   4   8       18.57       36.24     13.86 o 
  -9   4   8       43.12       51.28     21.15 o 
  -8   4   8       99.71       67.09     14.62 o 
  -7   4   8     2440.02     2575.60     75.87 o 
  -6   4   8      793.10      767.42     27.92 o 
  -5   4   8      303.65      281.56     17.75 o 
  -4   4   8      768.93      807.23     20.33 o 
  -3   4   8      701.03      679.99     17.81 o 
  -2   4   8     5551.47     5812.81     72.64 o 
  -1   4   8      882.84      886.64     26.49 o 
   0   4   8      675.84      668.55     24.28 o 
   1   4   8      948.91     1024.99     23.37 o 
   2   4   8      287.38      376.48     22.99 o 
   3   4   8      789.30      697.50     22.59 o 
   4   4   8      776.83      730.48     27.55 o 
   5   4   8      673.04      692.22     24.14 o 
   6   4   8     1242.16     1168.92     52.12 o 
   7   4   8      269.92      309.02     38.88 o 
   8   4   8        1.36       30.01     12.71 o 
   9   4   8       39.63       60.07     19.33 o 
  10   4   8       59.38       29.36     30.49 o 
 -10   5   8        7.46       14.73     42.75 o 
  -9   5   8      136.95      129.15     25.57 o 
  -8   5   8       45.80       30.64     17.30 o 
  -7   5   8      536.38      513.64     29.14 o 
  -6   5   8     1090.86     1119.02     42.27 o 
  -5   5   8      891.91      806.55     29.23 o 
  -4   5   8      318.22      295.62     17.71 o 
  -3   5   8      134.90      147.01     14.90 o 
  -2   5   8       32.67       37.58      5.52 o 
  -1   5   8      659.72      666.84     23.08 o 
   0   5   8     1169.39     1206.50     33.09 o 
   1   5   8       81.36       65.80     11.51 o 
   2   5   8       11.41       19.93     13.33 o 
   3   5   8        5.54       29.12      8.33 o 
   4   5   8       77.81       54.07     12.79 o 
   5   5   8      255.64      231.99     26.05 o 
   6   5   8      246.18      248.32     33.05 o 
   7   5   8       73.66       63.39     18.33 o 
   8   5   8      139.53       87.73     26.20 o 
   9   5   8       12.73       26.42     23.25 o 
  -9   6   8       60.08       70.53     14.84 o 
  -8   6   8       15.83       39.25     21.15 o 
  -7   6   8       43.47       38.02     12.68 o 
  -6   6   8      232.51      192.27     25.44 o 
  -5   6   8        2.37       27.24      8.10 o 
  -4   6   8      759.45      775.52     29.02 o 
  -3   6   8      857.42      903.27     36.27 o 
  -2   6   8      204.28      203.60     20.05 o 
  -1   6   8        8.98       27.84      8.65 o 
   0   6   8        4.37       11.92      8.25 o 
   1   6   8       18.63       46.60     12.81 o 
   2   6   8        0.35       63.97     17.75 o 
   3   6   8      217.02      149.55     20.96 o 
   4   6   8       18.46       25.68     11.35 o 
   5   6   8       28.77       41.16     14.46 o 
   6   6   8        2.57       15.80     15.99 o 
   7   6   8      151.07      103.77     23.51 o 
   8   6   8      348.92      281.42     38.00 o 
  -7   7   8       47.34       45.88     13.68 o 
  -6   7   8       72.21       52.30     16.38 o 
  -5   7   8      329.01      409.63     38.64 o 
  -4   7   8      113.43       91.78     15.54 o 
  -3   7   8       66.27       79.10     18.48 o 
  -2   7   8       97.82       76.87     13.13 o 
  -1   7   8        4.81       15.06      8.53 o 
   0   7   8       75.76       65.73     14.41 o 
   1   7   8      130.52       82.90     18.62 o 
   2   7   8      386.26      436.11     42.04 o 
   3   7   8      167.26      131.18     24.26 o 
   4   7   8       72.78       67.97     20.19 o 
   5   7   8       16.31       62.18     23.42 o 
   6   7   8        7.64      -17.26     17.26 o 
   7   7   8       54.78       54.12     23.01 o 
  -4   8   8      354.53      339.16     42.25 o 
  -3   8   8       58.63       58.28     17.31 o 
  -2   8   8      114.15      110.06     29.02 o 
  -1   8   8      109.48       94.89     20.34 o 
   0   8   8      175.01      177.43     31.57 o 
   1   8   8      516.95      596.22     55.36 o 
   2   8   8       45.00       72.25     17.32 o 
   3   8   8      487.12      567.52     47.20 o 
   4   8   8      298.34      256.88     47.89 o 
 -12   1   9       27.14       29.03     39.92 o 
 -11   1   9      185.78      192.07     29.96 o 
 -10   1   9      248.13      244.37     27.24 o 
  -9   1   9       32.80       47.63     10.68 o 
  -8   1   9       63.80       48.54      6.78 o 
  -7   1   9      118.85      134.28     14.75 o 
  -6   1   9      496.40      517.83     15.94 o 
  -5   1   9      743.77      701.83     22.68 o 
  -4   1   9       11.32       32.91      5.60 o 
  -3   1   9     1745.20     1834.20     33.35 o 
  -2   1   9       19.95       29.20      3.51 o 
  -1   1   9       68.39       91.02      6.45 o 
   0   1   9     4750.14     4853.87     46.66 o 
   1   1   9      342.06      344.54     11.15 o 
   2   1   9        0.71       19.83      4.58 o 
   3   1   9       35.53       21.13      5.59 o 
   4   1   9      378.32      343.05     14.30 o 
   5   1   9       10.26       16.51      6.74 o 
   6   1   9      130.53      142.49     16.53 o 
   7   1   9      351.50      331.54     18.66 o 
   8   1   9       32.34       31.36     14.67 o 
   9   1   9      305.33      295.81     37.52 o 
  10   1   9      116.27      115.12     23.51 o 
  11   1   9       11.36       31.35     22.97 o 
 -12   2   9      186.30      149.35     31.31 o 
 -11   2   9        0.64       32.28     19.75 o 
 -10   2   9      229.19      192.64     24.96 o 
  -9   2   9      385.79      351.84     30.96 o 
  -8   2   9      907.12      965.19     30.09 o 
  -7   2   9      750.62      734.00     19.60 o 
  -6   2   9     1457.68     1422.09     25.51 o 
  -5   2   9      245.16      246.55     11.70 o 
  -4   2   9      282.51      240.86     12.40 o 
  -3   2   9       96.83       58.02      6.10 o 
  -2   2   9     5723.15     5864.54     66.63 o 
  -1   2   9     9844.94    10425.03     98.39 o 
   0   2   9      662.73      678.32     16.17 o 
   1   2   9       95.99       95.52      7.34 o 
   2   2   9        2.97       13.14      5.10 o 
   3   2   9      589.29      597.82     19.38 o 
   4   2   9     2795.85     2720.76     44.75 o 
   5   2   9      330.05      363.43     22.48 o 
   6   2   9      541.03      477.91     21.51 o 
   7   2   9       31.03       55.97     10.12 o 
   8   2   9      405.03      387.12     43.73 o 
   9   2   9       83.25       60.92     18.33 o 
  10   2   9       31.79       43.99     17.46 o 
  11   2   9      289.71      341.40     50.09 o 
 -11   3   9      246.51      142.25     48.91 o 
 -10   3   9      360.63      447.64     40.25 o 
  -9   3   9        9.52       31.95      8.21 o 
  -8   3   9      436.44      432.06     28.16 o 
  -7   3   9       39.50       45.77      9.61 o 
  -6   3   9     2076.46     2051.16     32.99 o 
  -5   3   9     2173.59     2248.13     37.02 o 
  -4   3   9     1934.98     2001.53     32.60 o 
  -3   3   9     1814.40     1783.93     29.05 o 
  -2   3   9      977.73      967.94     25.19 o 
  -1   3   9       97.12       93.60     11.36 o 
   0   3   9     1655.40     1624.55     22.79 o 
   1   3   9      491.64      459.29     15.24 o 
   2   3   9       14.62       24.89      5.53 o 
   3   3   9      123.82      133.35      9.13 o 
   4   3   9       18.84       28.29      7.47 o 
   5   3   9      746.47      727.81     25.59 o 
   6   3   9       39.48       37.72      7.71 o 
   7   3   9      228.00      200.86     30.32 o 
   8   3   9       29.65       33.96     16.72 o 
   9   3   9       26.16       67.18     17.44 o 
  10   3   9       58.94       32.93     15.70 o 
  11   3   9       54.32       27.85     29.79 o 
 -11   4   9       13.14       87.26     22.28 o 
 -10   4   9       30.84       28.27     13.12 o 
  -9   4   9      808.16      775.91     44.98 o 
  -8   4   9      991.08     1032.90     48.21 o 
  -7   4   9      799.06      824.09     43.79 o 
  -6   4   9      783.39      808.62     27.26 o 
  -5   4   9        5.45       25.22      9.48 o 
  -4   4   9     2048.16     2167.20     48.08 o 
  -3   4   9     4358.18     4326.89     53.25 o 
  -2   4   9     4448.99     4814.61     69.47 o 
  -1   4   9     1087.41     1072.37     24.21 o 
   0   4   9      137.57      147.90     10.71 o 
   1   4   9      361.37      403.82     21.84 o 
   2   4   9     1805.03     1750.55     32.57 o 
   3   4   9     4410.50     4343.98     59.03 o 
   4   4   9      655.57      636.05     23.28 o 
   5   4   9       75.43       74.27     17.20 o 
   6   4   9      299.78      239.64     27.44 o 
   7   4   9     1258.76     1337.56     56.49 o 
   8   4   9      332.16      277.84     42.10 o 
   9   4   9       30.55       13.21     16.44 o 
  10   4   9       33.96       73.02     21.34 o 
 -10   5   9        2.27       41.86     22.40 o 
  -9   5   9      249.95      183.86     36.06 o 
  -8   5   9       10.95       25.67     11.94 o 
  -7   5   9       18.27       27.50      9.53 o 
  -6   5   9        4.02        6.94     14.02 o 
  -5   5   9      250.64      222.67     21.57 o 
  -4   5   9      959.65      921.58     29.38 o 
  -3   5   9      317.48      339.97     14.09 o 
  -2   5   9       95.53      109.22     15.16 o 
  -1   5   9       60.44       75.54      9.45 o 
   0   5   9       38.32       53.13      7.67 o 
   1   5   9     1356.02     1380.97     28.31 o 
   2   5   9      331.79      351.76     17.53 o 
   3   5   9      227.10      246.71     19.64 o 
   4   5   9      735.51      759.14     37.72 o 
   5   5   9       37.16       61.79     14.69 o 
   6   5   9      487.77      552.64     33.52 o 
   7   5   9      104.75       94.85     23.48 o 
   8   5   9      220.64      240.47     37.10 o 
   9   5   9      120.78      118.16     31.40 o 
  -8   6   9      828.89      809.57     53.20 o 
  -7   6   9      409.47      410.16     33.55 o 
  -6   6   9       59.75       50.05     22.90 o 
  -5   6   9        1.39       29.39     10.21 o 
  -4   6   9      636.93      593.52     25.03 o 
  -3   6   9     4508.93     4806.67    156.10 o 
  -2   6   9     1432.84     1548.56     54.44 o 
  -1   6   9       35.65       25.69      5.91 o 
   0   6   9       21.93       50.97     10.39 o 
   1   6   9     1286.79     1221.65     40.61 o 
   2   6   9     4186.30     4618.37    152.94 o 
   3   6   9     1290.50     1330.11     47.84 o 
   4   6   9       39.57       34.42     10.53 o 
   5   6   9        0.49       36.99     12.69 o 
   6   6   9      605.00      635.38     51.73 o 
   7   6   9     1404.40     1413.20     92.18 o 
   8   6   9      801.15      776.03     50.67 o 
  -7   7   9        7.78       25.88     15.35 o 
  -6   7   9       22.66       23.93     23.77 o 
  -5   7   9        7.17       34.22     11.03 o 
  -4   7   9        1.83       34.18     13.27 o 
  -3   7   9        4.81        8.64     13.58 o 
  -2   7   9        2.91       12.56     14.04 o 
  -1   7   9      119.05      124.44     18.75 o 
   0   7   9      469.90      511.76     40.61 o 
   1   7   9      231.73      192.45     28.51 o 
   2   7   9        6.06       13.96     10.50 o 
   3   7   9       80.28       79.31     24.68 o 
   4   7   9       63.96       70.44     18.98 o 
   5   7   9      206.15      132.75     38.59 o 
   6   7   9      127.65       96.89     25.02 o 
  -4   8   9      180.05      227.27     25.74 o 
  -3   8   9      152.50      137.13     33.35 o 
  -2   8   9      240.63      173.69     44.56 o 
  -1   8   9       17.41       47.19     18.09 o 
   0   8   9      221.89      234.93     56.54 o 
   1   8   9      645.23      691.30     51.22 o 
   2   8   9      986.56      938.22     62.56 o 
   3   8   9      991.12      954.33     56.88 o 
   4   8   9      142.54      158.08     41.62 o 
 -12   0  10      349.67      345.28     64.30 o 
 -11   0  10     2578.54     3073.42    154.24 o 
 -10   0  10     1830.70     2063.22    115.97 o 
  -9   0  10      917.11      943.30     50.56 o 
  -8   0  10       47.31       57.64     12.28 o 
  -7   0  10     2269.22     2291.93     70.75 o 
  -6   0  10    13998.23    14063.71    220.70 o 
  -5   0  10    21227.84    20889.95    467.48 o 
  -4   0  10     1054.95     1000.20     31.01 o 
  -3   0  10      553.18      504.81     14.53 o 
  -2   0  10     2109.70     1912.89     71.07 o 
  -1   0  10    16678.66    16687.57    110.87 o 
   0   0  10    51151.62    51940.54    207.19 o 
   1   0  10     7770.10     8037.04    111.16 o 
   2   0  10     1417.13     1516.31     37.94 o 
   3   0  10        5.23       27.07      6.78 o 
   4   0  10      214.94      197.11     28.93 o 
   5   0  10     4306.08     4219.70     88.99 o 
   6   0  10       56.07       88.33     17.68 o 
   7   0  10       47.12       39.31     15.11 o 
   8   0  10      218.32      235.88     41.54 o 
   9   0  10      225.10      260.46     46.46 o 
  10   0  10      548.43      560.11     66.95 o 
  11   0  10      103.53       92.81     41.49 o 
 -12   1  10      271.17      293.28     36.93 o 
 -11   1  10      383.17      454.16     42.40 o 
 -10   1  10       82.94      105.15     16.52 o 
  -9   1  10      938.64      925.32     33.25 o 
  -8   1  10     2615.74     2679.73     62.36 o 
  -7   1  10     4450.02     4594.51     91.29 o 
  -6   1  10      883.97      848.38     27.09 o 
  -5   1  10     1426.38     1499.94     31.36 o 
  -4   1  10     2904.76     2685.52     36.32 o 
  -3   1  10     2843.92     2888.58     33.08 o 
  -2   1  10     5104.28     5139.77     50.94 o 
  -1   1  10      961.11      965.82     17.00 o 
   0   1  10     1192.75     1177.74     22.95 o 
   1   1  10     1267.54     1297.17     23.01 o 
   2   1  10      325.68      319.71     11.40 o 
   3   1  10       89.94       71.12      8.56 o 
   4   1  10       13.86       30.08      6.95 o 
   5   1  10       10.09       20.26      6.53 o 
   6   1  10       23.31       28.59      9.82 o 
   7   1  10      225.68      221.29     20.57 o 
   8   1  10      190.20      180.19     23.50 o 
   9   1  10       33.69       19.38     13.43 o 
  10   1  10        0.02       15.02     24.35 o 
  11   1  10      125.62      136.89     28.95 o 
 -12   2  10      146.72      180.25     32.16 o 
 -11   2  10     1246.46     1325.08     84.13 o 
 -10   2  10     2001.37     2022.09    100.87 o 
  -9   2  10      628.69      615.19     24.41 o 
  -8   2  10       93.34       61.84     11.35 o 
  -7   2  10     1384.78     1416.12     25.97 o 
  -6   2  10     3744.47     3790.42     52.46 o 
  -5   2  10    10587.79    11011.12    133.90 o 
  -4   2  10     5453.23     5610.19     75.92 o 
  -3   2  10      897.11      903.39     22.50 o 
  -2   2  10     6099.43     6357.12     51.60 o 
  -1   2  10    17890.35    18734.11    178.38 o 
   0   2  10     2885.17     2771.75     26.27 o 
   1   2  10      469.93      486.12     13.28 o 
   2   2  10      249.56      264.51     11.02 o 
   3   2  10      454.28      411.92     16.57 o 
   4   2  10     3617.10     3481.11     54.39 o 
   5   2  10     1872.83     1931.17     37.97 o 
   6   2  10      478.42      444.36     19.69 o 
   7   2  10       21.05       14.41     16.13 o 
   8   2  10      398.36      298.74     31.64 o 
   9   2  10       40.20       56.19     14.67 o 
  10   2  10        5.46        8.73     18.90 o 
  11   2  10      306.98      256.85     41.89 o 
 -11   3  10        1.33       44.78     22.65 o 
 -10   3  10      295.21      263.68     35.47 o 
  -9   3  10        2.87       11.31     10.36 o 
  -8   3  10     1043.96     1054.81     37.10 o 
  -7   3  10      674.93      704.82     26.99 o 
  -6   3  10        3.53       23.25      6.15 o 
  -5   3  10      162.64      156.38     13.98 o 
  -4   3  10      907.59      919.42     20.62 o 
  -3   3  10     1856.71     1715.98     34.93 o 
  -2   3  10      430.10      410.79     19.02 o 
  -1   3  10      346.46      298.69     15.83 o 
   0   3  10      260.35      258.48     10.56 o 
   1   3  10      574.08      542.30     16.77 o 
   2   3  10     1169.36     1229.41     32.35 o 
   3   3  10        6.42       13.06      6.23 o 
   4   3  10      746.20      813.20     22.55 o 
   5   3  10      842.21      750.09     26.23 o 
   6   3  10      108.79       91.72     12.77 o 
   7   3  10        2.42       18.24      8.52 o 
   8   3  10       82.50       54.11     15.88 o 
   9   3  10        1.19       35.63     14.88 o 
  10   3  10       11.43       15.29     15.59 o 
  11   3  10      127.75      160.75     25.77 o 
 -10   4  10      419.61      380.44     34.24 o 
  -9   4  10      208.82      173.08     28.77 o 
  -8   4  10       97.04       91.30     21.84 o 
  -7   4  10      593.53      591.00     36.36 o 
  -6   4  10     1044.62     1035.24     31.68 o 
  -5   4  10      211.88      192.40     19.39 o 
  -4   4  10      884.07      867.65     24.44 o 
  -3   4  10      885.87      919.70     19.75 o 
  -2   4  10     8635.24     9130.69    105.65 o 
  -1   4  10      519.79      539.57     23.73 o 
   0   4  10       38.78       25.08      8.08 o 
   1   4  10      524.39      480.26     17.71 o 
   2   4  10      592.96      582.56     19.00 o 
   3   4  10     3236.19     3292.31     76.86 o 
   4   4  10      700.72      708.52     24.94 o 
   5   4  10       19.99       45.53     10.25 o 
   6   4  10      827.91      846.76     36.54 o 
   7   4  10       49.64       59.72     13.85 o 
   8   4  10      259.51      197.64     33.17 o 
   9   4  10       21.48       46.20     20.99 o 
  10   4  10       17.66       32.84     20.50 o 
 -10   5  10      230.09      213.31     24.41 o 
  -9   5  10       40.08       55.04     18.56 o 
  -8   5  10      111.70       68.51     16.68 o 
  -7   5  10       35.06       31.18     11.60 o 
  -6   5  10      196.78      177.39     19.15 o 
  -5   5  10       17.09       25.31      9.93 o 
  -4   5  10       80.05       83.52     11.70 o 
  -3   5  10       39.25       37.33      6.80 o 
  -2   5  10      257.04      235.23     15.92 o 
  -1   5  10      542.95      524.55     15.68 o 
   0   5  10      559.33      584.45     17.37 o 
   1   5  10      642.55      626.42     20.82 o 
   2   5  10      224.09      182.62     18.95 o 
   3   5  10       97.04       65.36     13.57 o 
   4   5  10      436.17      466.17     33.05 o 
   5   5  10       77.48       51.04     13.41 o 
   6   5  10        0.29       17.92     16.86 o 
   7   5  10        3.82       27.51     12.78 o 
   8   5  10       47.69       46.90     16.63 o 
   9   5  10        2.39       46.67     16.79 o 
  -8   6  10        0.32       14.48     11.23 o 
  -7   6  10        8.95       33.90     14.81 o 
  -6   6  10       39.87       31.77     12.92 o 
  -5   6  10        7.26       15.41     10.96 o 
  -4   6  10      310.49      313.25     27.38 o 
  -3   6  10      122.84      112.71     28.11 o 
  -2   6  10        8.54       22.66     13.07 o 
  -1   6  10      119.58       73.27     18.32 o 
   0   6  10        1.93        9.12     12.89 o 
   1   6  10      968.60      991.48     49.14 o 
   2   6  10      927.76      937.16     81.12 o 
   3   6  10      387.23      312.81     30.06 o 
   4   6  10       35.35       22.67     14.17 o 
   5   6  10       16.64       28.38     22.62 o 
   6   6  10        4.76       72.46     28.00 o 
   7   6  10        5.11       41.40     22.14 o 
   8   6  10       12.91       57.96     15.76 o 
  -7   7  10        0.38        2.62     18.19 o 
  -6   7  10        0.44        3.29     20.80 o 
  -5   7  10      256.20      233.71     35.02 o 
  -4   7  10        8.45       24.44     14.11 o 
  -3   7  10       56.70       43.65     21.24 o 
  -2   7  10       47.55       48.11     19.70 o 
  -1   7  10       20.83       43.52     13.37 o 
   0   7  10      267.06      244.32     33.28 o 
   1   7  10      109.41      105.87     18.19 o 
   2   7  10      175.63      126.30     32.23 o 
   3   7  10       50.29       60.16     16.68 o 
   4   7  10        9.00       29.69     27.42 o 
   5   7  10       37.06       21.01     17.47 o 
   6   7  10        5.72       44.35     14.97 o 
  -4   8  10       56.97       56.88     20.14 o 
  -3   8  10       13.49       30.59     18.02 o 
  -2   8  10       32.57       18.51     18.05 o 
  -1   8  10       61.01       30.17     19.05 o 
   0   8  10      222.63      257.47     41.17 o 
   1   8  10      317.90      251.94     40.68 o 
   2   8  10        2.46       56.88     17.33 o 
   3   8  10      201.06      109.97     22.45 o 
 -12   1  11       12.32       26.67     20.19 o 
 -11   1  11      101.84       99.43     20.51 o 
 -10   1  11       82.78       73.64     12.85 o 
  -9   1  11      250.49      242.75     19.04 o 
  -8   1  11        6.29       18.96      8.79 o 
  -7   1  11       10.05       21.88      8.27 o 
  -6   1  11     1147.39     1131.54     22.03 o 
  -5   1  11      431.76      438.90     25.48 o 
  -4   1  11      206.11      220.75     15.80 o 
  -3   1  11     1031.04     1123.66     28.20 o 
  -2   1  11        7.66       11.29      4.53 o 
  -1   1  11        8.40       30.61      5.85 o 
   0   1  11     2886.41     2938.34     30.93 o 
   1   1  11      176.41      152.26     13.06 o 
   2   1  11      441.20      378.44     13.25 o 
   3   1  11        4.38       19.03     10.12 o 
   4   1  11      261.04      282.67     15.62 o 
   5   1  11       80.54      101.34     10.90 o 
   6   1  11      205.27      199.88     19.03 o 
   7   1  11       90.95       97.52     12.72 o 
   8   1  11      155.59      132.70     24.33 o 
   9   1  11       92.09       80.43     16.80 o 
  10   1  11       52.45       23.96     18.46 o 
  11   1  11       10.35       51.63     17.29 o 
 -11   2  11        6.93       23.05     55.95 o 
 -10   2  11      599.36      605.29     35.64 o 
  -9   2  11      291.84      287.73     28.09 o 
  -8   2  11      770.15      799.50     25.26 o 
  -7   2  11     1543.44     1551.07     66.16 o 
  -6   2  11      321.74      345.54     17.69 o 
  -5   2  11      998.12      959.53     25.74 o 
  -4   2  11     4831.84     4939.17     75.80 o 
  -3   2  11      496.22      481.70     16.07 o 
  -2   2  11     4107.80     4009.64     46.06 o 
  -1   2  11     7539.64     7800.32     86.34 o 
   0   2  11        5.40        9.70     12.08 o 
   1   2  11     3618.92     3731.58     41.86 o 
   2   2  11      211.89      220.45     12.75 o 
   3   2  11     1080.94      924.38     30.82 o 
   4   2  11     5201.20     5236.16     71.12 o 
   5   2  11      465.64      499.43     20.88 o 
   6   2  11      511.55      538.96     23.95 o 
   7   2  11      118.44      168.13     20.49 o 
   8   2  11      454.31      456.75     40.59 o 
   9   2  11      548.18      522.41     43.05 o 
  10   2  11        0.03      -19.67     19.67 o 
  11   2  11      201.63      182.34     27.73 o 
 -11   3  11      148.26      152.39     43.44 o 
 -10   3  11      184.81      219.65     29.44 o 
  -9   3  11       91.68       70.22     11.59 o 
  -8   3  11       68.81       36.95      7.72 o 
  -7   3  11       94.29       91.67     12.16 o 
  -6   3  11     1244.27     1334.79     27.86 o 
  -5   3  11     1914.89     1951.96     43.77 o 
  -4   3  11      240.95      235.83     19.16 o 
  -3   3  11      367.26      456.27     21.91 o 
  -2   3  11      174.63      200.53     12.69 o 
  -1   3  11     2427.58     2691.46     48.49 o 
   0   3  11     1879.42     1818.89     37.56 o 
   1   3  11      735.75      717.65     22.34 o 
   2   3  11     1044.67     1072.32     37.51 o 
   3   3  11      183.36      161.05     12.29 o 
   4   3  11      179.30      130.09     13.52 o 
   5   3  11      592.99      601.00     21.37 o 
   6   3  11      164.53      156.28     30.11 o 
   7   3  11       76.65       52.86     11.53 o 
   8   3  11        2.57       21.20     17.21 o 
   9   3  11        4.28       13.89     25.28 o 
  10   3  11        2.95       49.46     22.91 o 
 -10   4  11      201.37      137.18     33.47 o 
  -9   4  11      817.38      945.72     41.92 o 
  -8   4  11     1568.86     1579.79     71.42 o 
  -7   4  11      762.87      755.87     25.97 o 
  -6   4  11        7.55       18.26      8.09 o 
  -5   4  11      113.27      105.59     12.19 o 
  -4   4  11     1280.33     1288.46     25.88 o 
  -3   4  11     6656.36     7013.05    144.23 o 
  -2   4  11     3998.56     4143.53     68.62 o 
  -1   4  11      755.64      740.24     24.34 o 
   0   4  11      144.23      148.76     15.05 o 
   1   4  11      643.68      608.44     16.76 o 
   2   4  11     3290.51     3342.05     49.54 o 
   3   4  11     4588.11     4692.09    102.69 o 
   4   4  11     1597.51     1555.20     36.73 o 
   5   4  11        0.77       14.22     12.00 o 
   6   4  11      178.59      175.66     24.34 o 
   7   4  11      900.84      973.69     61.96 o 
   8   4  11      457.24      437.62     49.58 o 
   9   4  11       74.74       31.54     17.41 o 
  10   4  11        3.57       43.27     16.38 o 
  -9   5  11      132.30      116.28     48.86 o 
  -8   5  11        0.15        5.00     11.09 o 
  -7   5  11      159.11      125.51     26.18 o 
  -6   5  11      145.66      129.27     16.08 o 
  -5   5  11      260.90      254.66     33.00 o 
  -4   5  11      744.53      812.18     25.90 o 
  -3   5  11        0.06       18.06      7.20 o 
  -2   5  11       33.75       30.71      9.95 o 
  -1   5  11       20.31       12.06     11.10 o 
   0   5  11       56.17       65.65      7.85 o 
   1   5  11     1507.05     1433.94     32.63 o 
   2   5  11      187.33      198.94     17.50 o 
   3   5  11      306.70      307.25     23.11 o 
   4   5  11      100.00      140.22     18.43 o 
   5   5  11       47.93       60.25     14.99 o 
   6   5  11      366.04      422.72     35.67 o 
   7   5  11      105.21       95.39     26.49 o 
   8   5  11       46.64       49.16     15.64 o 
   9   5  11       87.62       59.54     17.42 o 
  -8   6  11      619.50      654.72     67.29 o 
  -7   6  11      127.36       70.11     19.85 o 
  -6   6  11        4.45       19.27     17.90 o 
  -5   6  11       52.38       56.61     15.18 o 
  -4   6  11      666.55      651.69     42.72 o 
  -3   6  11     1494.77     1540.36     44.19 o 
  -2   6  11      731.10      659.58     41.02 o 
  -1   6  11        0.97        4.18      8.48 o 
   0   6  11        6.00       12.30     11.01 o 
   1   6  11      759.95      880.61     39.55 o 
   2   6  11     3236.55     3288.82     93.25 o 
   3   6  11     1122.18     1156.38     58.13 o 
   4   6  11       19.46       34.83     10.41 o 
   5   6  11       18.42       41.25     17.50 o 
   6   6  11      366.40      413.19     49.93 o 
   7   6  11     1143.47     1143.11     86.00 o 
   8   6  11      355.65      357.00     40.49 o 
  -6   7  11      207.27      139.52     52.41 o 
  -5   7  11        3.69        3.81     17.48 o 
  -4   7  11       44.66       49.92     20.80 o 
  -3   7  11        0.38       48.32     14.72 o 
  -2   7  11       38.78       49.03     19.48 o 
  -1   7  11        1.96       21.63     20.62 o 
   0   7  11       29.64       53.60     14.25 o 
   1   7  11       90.19      105.73     22.57 o 
   2   7  11        3.94       14.41     12.72 o 
   3   7  11        9.68       22.88     16.13 o 
   4   7  11       16.62      -11.73     66.12 o 
   5   7  11       99.14       54.07     59.09 o 
   6   7  11       81.38       71.86     17.76 o 
  -3   8  11       50.48       83.90     22.52 o 
  -2   8  11      185.47      154.67     29.95 o 
  -1   8  11       54.73       43.11     21.13 o 
   0   8  11      192.45      196.38     43.44 o 
   1   8  11      344.88      257.27     46.40 o 
   2   8  11       62.14       84.33     23.99 o 
   3   8  11      121.65      106.08     36.46 o 
 -12   0  12       85.94       69.59     30.93 o 
 -11   0  12      781.97      902.53    116.40 o 
 -10   0  12     1764.27     1928.22    108.11 o 
  -9   0  12      288.95      295.19     32.74 o 
  -8   0  12       95.48       86.08     28.11 o 
  -7   0  12     1187.31     1292.46     34.12 o 
  -6   0  12     8345.27     8552.59    125.85 o 
  -5   0  12    16068.48    15972.34    343.12 o 
  -4   0  12     2766.25     2773.63     39.73 o 
  -3   0  12      246.76      231.34     11.98 o 
  -2   0  12     2275.66     2255.61     31.97 o 
  -1   0  12    34183.41    34509.11    343.40 o 
   0   0  12    49499.04    48026.09    405.89 o 
   1   0  12     4914.88     5201.68    103.33 o 
   2   0  12        1.73       14.95      6.88 o 
   3   0  12      583.64      592.63     26.75 o 
   4   0  12     4939.35     4894.29    111.74 o 
   5   0  12    10412.82    10762.09    184.60 o 
   6   0  12     2554.59     2624.34     85.71 o 
   7   0  12        8.00       39.23     14.33 o 
   8   0  12        1.81       45.41     51.80 o 
   9   0  12     1344.08     1408.72    115.44 o 
  10   0  12      376.65      347.81     67.20 o 
  11   0  12       10.03       43.25     25.51 o 
 -12   1  12      105.28      101.47     42.48 o 
 -11   1  12       67.97       69.55     18.28 o 
 -10   1  12       24.27       29.91      8.00 o 
  -9   1  12       89.43       78.04     12.19 o 
  -8   1  12      122.28      105.73     10.87 o 
  -7   1  12     2923.24     3186.57     57.10 o 
  -6   1  12     1675.99     1704.19     33.68 o 
  -5   1  12      966.09     1039.27     25.35 o 
  -4   1  12     4920.27     5025.98     75.05 o 
  -3   1  12     7487.87     7683.98     78.36 o 
  -2   1  12     9843.76    10416.60     91.53 o 
  -1   1  12     1640.86     1613.83     25.81 o 
   0   1  12     2211.77     2329.84     34.69 o 
   1   1  12     4774.74     4701.15     42.65 o 
   2   1  12      562.83      483.34     16.05 o 
   3   1  12     3666.64     3834.78     49.87 o 
   4   1  12      245.11      253.16     14.67 o 
   5   1  12     1122.97     1133.17     27.67 o 
   6   1  12     1005.53      978.15     27.36 o 
   7   1  12        8.35       37.43     18.85 o 
   8   1  12      131.61      179.73     26.34 o 
   9   1  12       49.19       53.72     17.81 o 
  10   1  12       57.69       59.39     20.68 o 
  11   1  12       21.14       29.81     14.13 o 
 -11   2  12      458.05      423.08     45.60 o 
 -10   2  12      553.20      657.65     43.12 o 
  -9   2  12      723.03      723.36     32.47 o 
  -8   2  12       97.78      105.24     14.89 o 
  -7   2  12     2404.87     2430.87     54.18 o 
  -6   2  12     5211.59     5452.59    124.86 o 
  -5   2  12     3938.49     3898.58     86.61 o 
  -4   2  12     4896.24     5070.79     73.71 o 
  -3   2  12      132.82      135.00      7.17 o 
  -2   2  12     8490.46     8682.55     90.37 o 
  -1   2  12    10212.76    10151.11    188.42 o 
   0   2  12    11360.58    11862.47    107.07 o 
   1   2  12     9059.02     9298.94     91.09 o 
   2   2  12      342.68      365.04     15.77 o 
   3   2  12     4329.11     4322.40     62.38 o 
   4   2  12     3613.51     3642.90     56.64 o 
   5   2  12     2130.17     2019.65     49.09 o 
   6   2  12      388.25      379.18     19.52 o 
   7   2  12       79.06      105.31     16.76 o 
   8   2  12      483.48      474.19     37.26 o 
   9   2  12      477.58      485.95     38.51 o 
  10   2  12      180.43      150.27     37.82 o 
  11   2  12        7.35      -13.60     20.19 o 
 -11   3  12       79.71       69.49     19.10 o 
 -10   3  12      358.08      300.66     49.69 o 
  -9   3  12       21.15       23.84      7.50 o 
  -8   3  12      653.30      653.76     22.15 o 
  -7   3  12      410.22      420.34     29.55 o 
  -6   3  12      342.08      348.81     15.58 o 
  -5   3  12      184.21      189.63     20.24 o 
  -4   3  12      271.73      261.97     20.53 o 
  -3   3  12     2053.86     2050.11     40.23 o 
  -2   3  12      409.10      377.43     23.60 o 
  -1   3  12      259.46      272.77     16.64 o 
   0   3  12       81.01       67.35     13.11 o 
   1   3  12      223.84      228.60     11.18 o 
   2   3  12     3958.43     3972.35     55.22 o 
   3   3  12      164.41      181.81     17.13 o 
   4   3  12      216.06      181.78     18.53 o 
   5   3  12      148.99      148.38     16.87 o 
   6   3  12      208.95      201.01     20.45 o 
   7   3  12      390.39      363.58     31.05 o 
   8   3  12        1.23       18.40     13.67 o 
   9   3  12      205.11      186.89     26.36 o 
  10   3  12       24.06       49.45     31.07 o 
 -10   4  12      393.77      308.80     35.19 o 
  -9   4  12      850.53      868.97     69.52 o 
  -8   4  12        4.02       26.51     11.42 o 
  -7   4  12       33.91       25.92      7.05 o 
  -6   4  12      184.43      160.79     16.43 o 
  -5   4  12      931.80      932.32     28.34 o 
  -4   4  12     1275.38     1259.63     25.61 o 
  -3   4  12       19.47       40.92      9.04 o 
  -2   4  12     1298.01     1323.13     40.07 o 
  -1   4  12     1665.92     1689.66     37.82 o 
   0   4  12      269.37      250.74     20.36 o 
   1   4  12        1.95       30.71      6.50 o 
   2   4  12      122.28      137.61     15.34 o 
   3   4  12     4065.26     4037.45     57.13 o 
   4   4  12     1705.85     1656.39     38.29 o 
   5   4  12       69.17       57.36     12.93 o 
   6   4  12       56.13       73.93     21.84 o 
   7   4  12        9.42       10.90     29.98 o 
   8   4  12      613.68      633.32     51.98 o 
   9   4  12       63.40       83.05     20.94 o 
  10   4  12        6.46       53.77     17.39 o 
  -9   5  12      123.42      187.12     45.92 o 
  -8   5  12       25.98       20.20     22.81 o 
  -7   5  12       69.12       63.93     13.33 o 
  -6   5  12      181.05      127.81     15.04 o 
  -5   5  12      909.44      921.82     33.87 o 
  -4   5  12        3.01       28.56      8.45 o 
  -3   5  12       98.52      103.01     13.51 o 
  -2   5  12       35.11       48.79     17.00 o 
  -1   5  12      324.85      353.64     34.64 o 
   0   5  12       70.36       50.99     15.95 o 
   1   5  12      111.87      116.96     10.95 o 
   2   5  12      196.10      177.23     24.04 o 
   3   5  12       87.01       88.80     13.82 o 
   4   5  12       25.79       35.11     13.19 o 
   5   5  12      257.42      209.74     22.82 o 
   6   5  12      331.28      377.81     32.73 o 
   7   5  12        0.39       37.05     30.12 o 
   8   5  12       31.72       25.99     23.69 o 
   9   5  12       17.55       35.47     26.17 o 
  -8   6  12       41.81       62.99     49.75 o 
  -7   6  12       31.46       17.17     14.16 o 
  -6   6  12       13.44       42.61     16.55 o 
  -5   6  12       16.25       26.96      9.24 o 
  -4   6  12        0.01       25.77      8.96 o 
  -3   6  12       68.20      114.66     24.27 o 
  -2   6  12       41.08       26.56      9.31 o 
  -1   6  12        8.57       21.03      8.16 o 
   0   6  12        0.01       20.51     14.15 o 
   1   6  12      230.45      204.91     23.43 o 
   2   6  12      874.22      848.59     42.93 o 
   3   6  12       54.44       42.14     17.09 o 
   4   6  12       24.38       46.68     13.26 o 
   5   6  12        6.02       12.97     24.19 o 
   6   6  12       38.46       57.97     19.84 o 
   7   6  12      134.91      105.05     22.99 o 
  -6   7  12      157.24       74.86     30.14 o 
  -5   7  12        3.50       23.95     26.01 o 
  -4   7  12       37.42        8.68     14.35 o 
  -3   7  12      134.24      101.17     32.94 o 
  -2   7  12        0.16       46.06     19.62 o 
  -1   7  12        9.69       37.45     16.95 o 
   0   7  12      433.03      443.72     38.90 o 
   1   7  12       27.29       35.00     15.03 o 
   2   7  12      146.29      140.84     30.46 o 
   3   7  12        8.84       38.48     14.54 o 
   4   7  12       12.98       54.61     16.27 o 
   5   7  12       90.23       45.71     21.93 o 
   6   7  12        9.22       64.86     19.35 o 
  -3   8  12        9.46       34.75     22.17 o 
  -2   8  12      158.39      122.72     34.34 o 
  -1   8  12       56.33       66.53     19.08 o 
   0   8  12       34.79        6.77     22.15 o 
   1   8  12       49.26       42.13     21.02 o 
   2   8  12        1.21       24.11     18.78 o 
 -11   1  13       50.23       31.87     12.57 o 
 -10   1  13        5.97       47.21     15.94 o 
  -9   1  13      304.39      293.62     24.82 o 
  -8   1  13       80.56       58.67     14.78 o 
  -7   1  13        1.56       21.95      8.97 o 
  -6   1  13      513.91      574.01     24.47 o 
  -5   1  13      168.73      175.84     13.83 o 
  -4   1  13        0.19       15.51      4.86 o 
  -3   1  13      772.77      755.33     22.53 o 
  -2   1  13      449.05      412.00     13.64 o 
  -1   1  13      599.04      675.05     26.25 o 
   0   1  13     1373.34     1372.22     33.87 o 
   1   1  13      196.59      295.89     15.76 o 
   2   1  13       17.62       25.92      6.45 o 
   3   1  13     2828.33     2913.60     47.17 o 
   4   1  13      163.40      173.87     12.86 o 
   5   1  13     1331.37     1293.92     29.85 o 
   6   1  13        0.38       -2.38     14.44 o 
   7   1  13       66.44       66.34     13.13 o 
   8   1  13      544.78      591.27     41.98 o 
   9   1  13       11.76       48.47     12.54 o 
  10   1  13      105.45       92.48     24.63 o 
  11   1  13        1.79       28.47     19.22 o 
 -11   2  13       12.81       38.45     19.02 o 
 -10   2  13      595.98      520.46     68.33 o 
  -9   2  13      288.37      225.56     21.25 o 
  -8   2  13      132.68       94.76     13.07 o 
  -7   2  13      353.79      311.00     22.17 o 
  -6   2  13       13.56       30.87      6.47 o 
  -5   2  13     1133.77     1085.81     32.79 o 
  -4   2  13     2397.77     2379.09     41.26 o 
  -3   2  13      890.67      984.10     28.13 o 
  -2   2  13     6161.76     6410.07     86.81 o 
  -1   2  13      894.40      901.55     29.38 o 
   0   2  13     1725.01     1703.62     28.63 o 
   1   2  13     7207.94     7615.36    122.38 o 
   2   2  13     2589.03     2560.34     40.55 o 
   3   2  13     2165.64     2200.24     40.69 o 
   4   2  13     3866.87     3752.87     55.13 o 
   5   2  13      130.09      117.45     13.49 o 
   6   2  13     1239.62     1243.66     47.62 o 
   7   2  13      222.78      228.10     25.03 o 
   8   2  13      285.82      297.55     47.31 o 
   9   2  13      387.03      370.77     45.50 o 
  10   2  13       10.53       49.69     13.59 o 
  11   2  13       50.48       73.60     18.61 o 
 -11   3  13       22.16       30.14     18.12 o 
 -10   3  13        5.59       27.20     18.86 o 
  -9   3  13       49.75       48.66     12.54 o 
  -8   3  13      269.37      289.20     27.72 o 
  -7   3  13      145.00      108.47     26.04 o 
  -6   3  13     1416.85     1464.47     41.86 o 
  -5   3  13     1089.40     1052.17     21.42 o 
  -4   3  13      761.29      743.98     19.43 o 
  -3   3  13        0.01       18.95      5.11 o 
  -2   3  13      167.07      187.55     14.11 o 
  -1   3  13     2720.44     2771.49     48.87 o 
   0   3  13      954.71      936.79     26.71 o 
   1   3  13        2.43        7.24      6.67 o 
   2   3  13      404.83      407.42     25.27 o 
   3   3  13       11.29       30.37      7.34 o 
   4   3  13     1643.96     1778.95     44.59 o 
   5   3  13      117.27      120.63     13.19 o 
   6   3  13      232.62      231.57     25.46 o 
   7   3  13      489.94      532.43     30.78 o 
   8   3  13        5.76       41.08     16.78 o 
   9   3  13        8.37       24.56     14.38 o 
  10   3  13       62.81       89.57     21.97 o 
 -10   4  13      307.08      292.74     32.67 o 
  -9   4  13      467.35      520.16     91.43 o 
  -8   4  13      987.13     1073.27     55.76 o 
  -7   4  13      868.99      817.60     35.75 o 
  -6   4  13       26.53       37.88      8.08 o 
  -5   4  13     1285.49     1310.95     36.17 o 
  -4   4  13     1884.05     1971.94     39.34 o 
  -3   4  13     4596.12     4699.80    101.61 o 
  -2   4  13      780.59      731.11     28.06 o 
  -1   4  13       49.14       73.99     11.60 o 
   0   4  13       48.05       53.77      8.60 o 
   1   4  13     2127.36     2125.72     47.54 o 
   2   4  13     6969.41     7393.61     85.39 o 
   3   4  13     3570.40     3513.51     65.13 o 
   4   4  13      630.12      711.17     30.72 o 
   5   4  13        1.83       22.37     16.40 o 
   6   4  13      349.78      324.94     29.37 o 
   7   4  13      593.11      626.15     45.45 o 
   8   4  13      722.80      695.77     43.38 o 
   9   4  13      246.91      248.44     36.60 o 
  -9   5  13      188.83      209.45     25.35 o 
  -8   5  13       23.04       42.36     16.54 o 
  -7   5  13      403.48      428.16     34.14 o 
  -6   5  13        3.28       22.18      7.37 o 
  -5   5  13        3.25       19.64      5.90 o 
  -4   5  13      881.32      874.83     50.92 o 
  -3   5  13       21.48       43.11     15.77 o 
  -2   5  13      597.43      618.41     30.48 o 
  -1   5  13       38.30       34.76     11.57 o 
   0   5  13      375.74      362.68     32.41 o 
   1   5  13     1341.14     1437.21     43.67 o 
   2   5  13       47.38       49.56     11.57 o 
   3   5  13      520.55      524.52     36.23 o 
   4   5  13       23.55       47.91     12.01 o 
   5   5  13       47.12       40.02     10.80 o 
   6   5  13      218.23      199.30     43.40 o 
   7   5  13       53.10       69.18     19.35 o 
   8   5  13       39.71       82.48     30.48 o 
  -8   6  13      718.48      632.08     66.68 o 
  -7   6  13       49.48       76.88     31.03 o 
  -6   6  13        8.25      -13.48     21.12 o 
  -5   6  13       79.83       71.96     16.14 o 
  -4   6  13      920.84      867.93     52.14 o 
  -3   6  13      950.92     1042.15     64.16 o 
  -2   6  13      374.85      382.42     45.48 o 
  -1   6  13       22.76       24.83     19.76 o 
   0   6  13      160.86      160.35     17.75 o 
   1   6  13      674.68      667.49     35.81 o 
   2   6  13      579.40      625.57     36.19 o 
   3   6  13      371.12      334.28     24.74 o 
   4   6  13       32.44       29.05     10.64 o 
   5   6  13        6.75       26.63     12.18 o 
   6   6  13      111.88       68.66     18.50 o 
   7   6  13     1033.60     1070.64     63.28 o 
  -6   7  13        4.90       32.58     29.36 o 
  -5   7  13       61.61       44.28     18.80 o 
  -4   7  13      179.96      127.56     29.75 o 
  -3   7  13       41.36       39.87     17.38 o 
  -2   7  13        4.11       56.96     25.34 o 
  -1   7  13        3.71       20.38     10.61 o 
   0   7  13       32.74       17.21     20.56 o 
   1   7  13       20.37       28.33     17.53 o 
   2   7  13       30.91       62.67     19.20 o 
   3   7  13        1.33       20.72     10.98 o 
   4   7  13       60.86       71.13     22.76 o 
   5   7  13       71.99       55.47     14.95 o 
  -2   8  13       83.46      128.82     28.17 o 
  -1   8  13       41.28       92.85     20.96 o 
   0   8  13       11.43        4.54     20.09 o 
   1   8  13       44.11       44.35     19.51 o 
 -11   0  14      312.19      310.00     67.49 o 
 -10   0  14      151.39      128.23     32.74 o 
  -9   0  14        1.56       22.72     34.81 o 
  -8   0  14      164.42      119.14     21.42 o 
  -7   0  14      989.59     1078.94     37.38 o 
  -6   0  14     6237.36     6421.75    200.68 o 
  -5   0  14     4943.44     4899.92     89.65 o 
  -4   0  14     2259.45     2399.28     54.05 o 
  -3   0  14        0.83        4.05      4.87 o 
  -2   0  14     2494.77     2492.47     39.90 o 
  -1   0  14    35525.39    35888.81    529.67 o 
   0   0  14    15904.56    15701.08    256.14 o 
   1   0  14     3872.60     4003.10     62.38 o 
   2   0  14       26.74       15.72      5.75 o 
   3   0  14     4233.48     4478.08     90.67 o 
   4   0  14    13952.06    14804.10    242.29 o 
   5   0  14    12965.82    14312.36    439.98 o 
   6   0  14     1896.45     1756.78     64.94 o 
   7   0  14       13.13       -0.50     22.51 o 
   8   0  14       12.69       19.59     17.83 o 
   9   0  14     1818.19     2064.60    186.02 o 
  10   0  14     1144.85     1150.24    109.57 o 
  11   0  14       57.84       40.08     19.93 o 
 -11   1  14       10.63       56.13     21.75 o 
 -10   1  14        1.34       17.13     11.66 o 
  -9   1  14       36.88       40.65     10.89 o 
  -8   1  14      166.84      156.04     20.14 o 
  -7   1  14       73.71       82.51     12.28 o 
  -6   1  14      485.20      465.99     17.15 o 
  -5   1  14      157.17      193.88     19.04 o 
  -4   1  14     1311.25     1405.16     28.05 o 
  -3   1  14      653.77      628.54     22.93 o 
  -2   1  14     5113.95     5304.28     52.95 o 
  -1   1  14     3833.03     4101.03     43.78 o 
   0   1  14      977.01      936.32     24.15 o 
   1   1  14     6820.70     6913.94     70.49 o 
   2   1  14     1079.46      978.25     29.34 o 
   3   1  14     2819.15     2873.05     47.23 o 
   4   1  14     2249.58     2326.69     39.49 o 
   5   1  14      574.02      615.18     23.87 o 
   6   1  14     2024.01     2020.40     57.34 o 
   7   1  14     1213.79     1241.61     48.19 o 
   8   1  14      197.08      212.22     26.21 o 
   9   1  14        9.42       -8.72     15.53 o 
  10   1  14       24.02       26.13     18.74 o 
  11   1  14       14.46       32.22     14.46 o 
 -11   2  14       59.92       48.12     16.21 o 
 -10   2  14       54.21       31.86     24.98 o 
  -9   2  14      227.81      183.34     26.43 o 
  -8   2  14       13.80       26.10      8.67 o 
  -7   2  14      268.61      289.33     28.36 o 
  -6   2  14     1887.42     1967.68     44.65 o 
  -5   2  14     4100.87     4262.98     99.14 o 
  -4   2  14     1563.97     1563.48     40.63 o 
  -3   2  14       70.74       79.63      7.68 o 
  -2   2  14     5087.97     5284.48     81.93 o 
  -1   2  14     5437.52     5574.99     85.43 o 
   0   2  14     8576.52     8228.71    118.61 o 
   1   2  14     8018.83     8465.66    122.06 o 
   2   2  14      116.94      123.57     11.15 o 
   3   2  14     4832.24     4872.79     71.13 o 
   4   2  14     8631.40     8993.04    175.14 o 
   5   2  14     4112.59     4386.99     62.62 o 
   6   2  14      698.75      671.12     36.22 o 
   7   2  14        5.63        9.93     21.60 o 
   8   2  14      213.66      170.98     26.04 o 
   9   2  14      572.55      644.34     43.96 o 
  10   2  14      712.60      746.07     55.18 o 
 -11   3  14      127.77      105.56     27.81 o 
 -10   3  14      261.20      184.63     59.93 o 
  -9   3  14       19.28       26.91     14.06 o 
  -8   3  14      349.38      368.78     30.22 o 
  -7   3  14      150.92      130.95     17.45 o 
  -6   3  14      186.17      184.47     23.43 o 
  -5   3  14     1056.23     1079.09     28.82 o 
  -4   3  14       52.52       55.48      7.54 o 
  -3   3  14     2558.85     2777.66     44.51 o 
  -2   3  14     1360.32     1351.16     29.14 o 
  -1   3  14      302.68      324.01     21.79 o 
   0   3  14      165.33      159.32     22.00 o 
   1   3  14       46.51       54.80     10.84 o 
   2   3  14     3973.08     4192.21     54.80 o 
   3   3  14      434.60      455.24     18.74 o 
   4   3  14      345.01      371.75     26.78 o 
   5   3  14       62.74       56.97     12.27 o 
   6   3  14      138.07      149.88     22.63 o 
   7   3  14      767.11      811.88     51.59 o 
   8   3  14       69.88       49.55     16.19 o 
   9   3  14      327.31      347.38     36.55 o 
  10   3  14       24.98       24.92     23.32 o 
 -10   4  14       71.36      106.69     24.53 o 
  -9   4  14      292.39      240.97     59.40 o 
  -8   4  14        0.34        6.65     13.12 o 
  -7   4  14       51.50       50.96     13.51 o 
  -6   4  14       11.51        9.49      6.59 o 
  -5   4  14      560.09      513.53     18.13 o 
  -4   4  14     2061.64     2098.05     65.35 o 
  -3   4  14      237.56      266.60     18.96 o 
  -2   4  14        8.79       30.73      9.98 o 
  -1   4  14        9.12       27.25      9.83 o 
   0   4  14     1252.67     1304.49     34.08 o 
   1   4  14     1386.83     1254.48     25.93 o 
   2   4  14       59.18       64.79      9.27 o 
   3   4  14      929.87      954.96     33.01 o 
   4   4  14      633.39      620.22     27.13 o 
   5   4  14       27.46       31.05     12.86 o 
   6   4  14       13.86       28.83     12.25 o 
   7   4  14        1.18       15.38     21.03 o 
   8   4  14      630.88      678.15     61.80 o 
   9   4  14      204.28      197.87     38.82 o 
  -9   5  14        0.12      -12.78     34.55 o 
  -8   5  14       19.88       26.18     13.67 o 
  -7   5  14      214.91      185.29     35.07 o 
  -6   5  14      824.93      802.98     44.78 o 
  -5   5  14      997.22     1053.80     50.98 o 
  -4   5  14      251.97      299.00     33.02 o 
  -3   5  14      117.55      101.79     16.07 o 
  -2   5  14      272.62      282.17     31.65 o 
  -1   5  14      148.19      176.72     24.21 o 
   0   5  14      135.34      126.33     20.12 o 
   1   5  14       86.12       80.59     11.42 o 
   2   5  14       64.83       55.44     11.71 o 
   3   5  14       32.27       33.47     20.97 o 
   4   5  14       45.21       27.24      8.76 o 
   5   5  14       18.30       10.45     17.19 o 
   6   5  14      143.18       86.48     18.22 o 
   7   5  14       64.20       44.13     18.02 o 
   8   5  14       59.38       29.90     21.81 o 
  -7   6  14      209.37      136.32     36.84 o 
  -6   6  14       15.70       29.02     19.87 o 
  -5   6  14       15.92        2.27     17.11 o 
  -4   6  14       54.71       28.03     13.87 o 
  -3   6  14      140.87       98.59     28.80 o 
  -2   6  14      168.27      192.72     26.47 o 
  -1   6  14        4.72       16.54     29.90 o 
   0   6  14        1.07       -8.53     17.04 o 
   1   6  14        0.06       12.45     18.09 o 
   2   6  14      130.17       94.80     24.70 o 
   3   6  14      224.11      183.01     25.12 o 
   4   6  14        3.26       33.24     17.20 o 
   5   6  14       19.62       27.28     14.15 o 
   6   6  14      127.22      112.28     29.13 o 
   7   6  14      119.12       80.42     18.71 o 
  -5   7  14       15.60       49.35     15.23 o 
  -4   7  14       53.89       63.48     22.24 o 
  -3   7  14      119.87       63.07     26.73 o 
  -2   7  14       17.76       59.07     24.54 o 
  -1   7  14      171.32      149.60     33.25 o 
   0   7  14        0.22       -6.48     26.41 o 
   1   7  14       12.92      -11.91     22.66 o 
   2   7  14       74.10       71.56     20.82 o 
   3   7  14        3.77       26.93     16.77 o 
   4   7  14        1.21       27.77      9.10 o 
   5   7  14       45.56       39.32     17.98 o 
  -1   8  14       39.65       15.50     25.51 o 
   0   8  14       17.94       28.22     22.85 o 
 -11   1  15        0.65       37.71     23.40 o 
 -10   1  15        9.52       -0.97     27.06 o 
  -9   1  15      137.55      102.79     24.31 o 
  -8   1  15       10.30       25.02     42.53 o 
  -7   1  15      233.43      220.85     16.21 o 
  -6   1  15      347.53      336.38     14.48 o 
  -5   1  15      132.64      129.80     14.84 o 
  -4   1  15     1091.56     1151.01     24.89 o 
  -3   1  15      856.44      842.70     20.24 o 
  -2   1  15      718.92      626.92     20.06 o 
  -1   1  15     1112.43     1060.60     34.08 o 
   0   1  15      644.50      592.81     19.12 o 
   1   1  15      210.43      176.42     11.81 o 
   2   1  15      646.12      671.50     22.39 o 
   3   1  15       46.81       45.31      7.15 o 
   4   1  15      594.99      603.45     25.41 o 
   5   1  15      481.39      510.79     24.96 o 
   6   1  15      167.10      185.95     19.44 o 
   7   1  15        9.43       24.22     15.07 o 
   8   1  15       98.61       97.52     20.48 o 
   9   1  15       34.77       45.95     19.39 o 
  10   1  15       85.08       77.35     24.04 o 
 -11   2  15        8.89       31.21     23.14 o 
 -10   2  15      436.88      399.19     57.98 o 
  -9   2  15       89.14       55.14     13.52 o 
  -8   2  15       11.88       23.93      8.62 o 
  -7   2  15      683.91      622.86     28.81 o 
  -6   2  15       84.63       87.15     11.85 o 
  -5   2  15     2308.46     2367.62     41.00 o 
  -4   2  15     1227.91     1264.49     26.68 o 
  -3   2  15      217.34      228.02     12.32 o 
  -2   2  15     1258.98     1265.07     27.91 o 
  -1   2  15       45.79       67.47      6.67 o 
   0   2  15     6393.02     6528.60     99.60 o 
   1   2  15     1800.25     1782.57     34.00 o 
   2   2  15     1306.20     1350.43     27.01 o 
   3   2  15     2805.95     2712.96     43.74 o 
   4   2  15     1418.53     1402.11     51.35 o 
   5   2  15      328.49      309.10     19.73 o 
   6   2  15     1896.62     1937.26     64.04 o 
   7   2  15      573.95      587.32     42.62 o 
   8   2  15      275.84      314.87     39.10 o 
   9   2  15      583.45      658.50     44.53 o 
  10   2  15       48.53       69.54     23.80 o 
 -10   3  15       32.94       12.90     19.15 o 
  -9   3  15        0.54        5.52     11.67 o 
  -8   3  15        3.17       15.32     13.61 o 
  -7   3  15       51.53       40.49     18.66 o 
  -6   3  15       63.53       56.53     11.28 o 
  -5   3  15       13.53       23.33     12.85 o 
  -4   3  15      114.82      106.08     15.80 o 
  -3   3  15      592.30      683.14     23.23 o 
  -2   3  15     1215.40     1251.70     32.66 o 
  -1   3  15      911.00      917.81     30.44 o 
   0   3  15     1320.02     1378.85     31.49 o 
   1   3  15       10.78       16.92      5.99 o 
   2   3  15       67.32       70.75      8.92 o 
   3   3  15       23.00       14.37      7.08 o 
   4   3  15      992.49      951.94     32.02 o 
   5   3  15      274.52      346.43     34.20 o 
   6   3  15        1.22       25.19     12.19 o 
   7   3  15        0.06        3.69     18.22 o 
   8   3  15        0.51       -0.79     30.04 o 
   9   3  15       54.81       68.98     16.53 o 
  10   3  15      122.16       94.85     22.78 o 
 -10   4  15      102.73       91.54     22.68 o 
  -9   4  15      593.41      518.91     49.15 o 
  -8   4  15      710.97      761.60     55.38 o 
  -7   4  15      172.13      117.95     22.20 o 
  -6   4  15       31.03       38.64     11.70 o 
  -5   4  15      580.65      551.14     31.45 o 
  -4   4  15     2450.30     2364.36     71.64 o 
  -3   4  15     2201.10     2408.85     55.22 o 
  -2   4  15      475.88      498.01     22.02 o 
  -1   4  15       59.99       54.79      8.96 o 
   0   4  15      635.16      672.40     25.66 o 
   1   4  15     3463.94     3385.42     56.59 o 
   2   4  15     5541.43     5614.46    166.84 o 
   3   4  15      859.42      893.90     33.40 o 
   4   4  15       36.19       42.43     12.13 o 
   5   4  15       11.26       21.89      9.32 o 
   6   4  15      588.78      581.77     38.32 o 
   7   4  15     1319.96     1314.05     88.80 o 
   8   4  15      876.79      817.64    122.97 o 
   9   4  15       80.74       57.68     16.59 o 
  -9   5  15      176.15      132.75     35.06 o 
  -8   5  15        2.73       39.93     25.22 o 
  -7   5  15      200.79      126.59     28.98 o 
  -6   5  15        2.81       -3.00      8.20 o 
  -5   5  15       21.11       25.82     21.29 o 
  -4   5  15      161.53      148.26     22.60 o 
  -3   5  15        1.83       14.95     12.32 o 
  -2   5  15      471.79      518.82     41.90 o 
  -1   5  15      591.21      573.02     38.43 o 
   0   5  15       44.76       45.07     15.59 o 
   1   5  15      144.06      177.94     28.17 o 
   2   5  15       40.05       33.30     14.63 o 
   3   5  15      416.97      396.42     33.31 o 
   4   5  15       10.97       19.78     17.64 o 
   5   5  15       94.63       66.45     14.72 o 
   6   5  15      240.08      249.57     35.35 o 
   7   5  15       21.15       19.36     18.78 o 
   8   5  15       41.39       77.59     20.79 o 
  -7   6  15       73.94      118.69     34.25 o 
  -6   6  15       26.99       13.54     18.31 o 
  -5   6  15       88.10       77.62     26.95 o 
  -4   6  15     1305.10     1355.59     87.05 o 
  -3   6  15     2121.47     2109.73    119.49 o 
  -2   6  15      234.72      264.97     39.77 o 
  -1   6  15        6.84       24.74     14.97 o 
   0   6  15        1.95       20.06     13.97 o 
   1   6  15      726.94      778.89     45.57 o 
   2   6  15      786.00      748.14     42.48 o 
   3   6  15      254.51      198.26     25.73 o 
   4   6  15       10.05       30.11     23.67 o 
   5   6  15       42.08       32.09     20.97 o 
   6   6  15       61.01       66.35     22.65 o 
  -5   7  15      305.47      319.91     56.23 o 
  -4   7  15      153.01      173.67     37.31 o 
  -3   7  15       22.78       25.02     12.51 o 
  -2   7  15        4.52       25.49     16.54 o 
  -1   7  15        3.51       11.16     22.85 o 
   0   7  15       19.26       43.61     21.03 o 
   1   7  15       79.02       68.68     21.52 o 
   2   7  15        6.10       33.70     22.01 o 
   3   7  15        5.06       21.15     19.89 o 
   4   7  15       12.89       18.15     13.69 o 
 -11   0  16      493.90      470.62     78.17 o 
 -10   0  16       14.66       39.22     26.58 o 
  -8   0  16       45.94       62.20     28.42 o 
  -7   0  16        2.93       26.82     22.55 o 
  -6   0  16     2834.08     3050.72    110.49 o 
  -5   0  16      855.84      803.78     48.35 o 
  -4   0  16        1.48       12.00     12.60 o 
  -3   0  16       76.03      102.77     10.01 o 
  -2   0  16      533.23      538.86     33.50 o 
  -1   0  16    18074.77    18596.40    302.64 o 
   0   0  16     4676.78     4466.50     98.05 o 
   1   0  16      123.68       61.07     12.19 o 
   2   0  16      184.02      240.26     20.50 o 
   3   0  16     1437.98     1529.68     42.43 o 
   4   0  16    15365.20    16261.94    492.01 o 
   5   0  16    16523.73    17833.31    457.41 o 
   6   0  16      752.08      801.07    106.71 o 
   7   0  16      399.66      382.46     56.01 o 
   8   0  16      278.58      291.26     63.17 o 
   9   0  16      949.27      973.62    102.32 o 
  10   0  16     1599.31     1898.27    154.72 o 
 -11   1  16        0.59       -1.40     41.06 o 
 -10   1  16       63.53       64.81     22.50 o 
  -9   1  16      292.17      309.86     34.56 o 
  -8   1  16      280.13      291.90     25.80 o 
  -7   1  16       25.15       32.77      7.74 o 
  -6   1  16      116.04       75.08     14.78 o 
  -5   1  16       59.36       62.05      8.53 o 
  -4   1  16        4.91       18.39      5.52 o 
  -3   1  16       45.63       47.46      8.13 o 
  -2   1  16       15.98       22.43      6.17 o 
  -1   1  16     1106.32     1070.53     32.26 o 
   0   1  16       88.27      130.62      9.21 o 
   1   1  16     1315.45     1361.55     26.79 o 
   2   1  16     1368.73     1321.44     26.76 o 
   3   1  16     1810.33     1917.74     34.43 o 
   4   1  16      783.30      769.12     31.68 o 
   5   1  16      500.20      506.60     21.45 o 
   6   1  16      331.07      341.03     34.60 o 
   7   1  16      585.53      645.91     37.07 o 
   8   1  16     1081.91     1281.03     72.70 o 
   9   1  16      206.31      200.72     35.04 o 
  10   1  16      174.99      113.97     23.44 o 
 -11   2  16       47.14       18.78     20.60 o 
 -10   2  16       43.41       -1.52     22.78 o 
  -9   2  16       20.21       27.78     13.07 o 
  -8   2  16      205.70      140.08     29.03 o 
  -7   2  16      450.40      482.80     33.08 o 
  -6   2  16      442.15      450.97     27.39 o 
  -5   2  16      665.39      718.97     31.17 o 
  -4   2  16     1029.51     1050.41     30.82 o 
  -3   2  16      259.65      233.02     18.15 o 
  -2   2  16      754.04      737.17     15.26 o 
  -1   2  16     2464.73     2494.64     40.05 o 
   0   2  16     4415.04     4607.79     70.36 o 
   1   2  16     1430.69     1369.44     26.58 o 
   2   2  16       18.50       37.26      7.74 o 
   3   2  16     1794.07     1699.02     42.72 o 
   4   2  16     4098.20     4321.89     60.52 o 
   5   2  16     3540.72     3699.80    110.25 o 
   6   2  16     2508.96     2652.59     96.50 o 
   7   2  16        0.20        7.57     25.89 o 
   8   2  16      706.92      676.32     54.72 o 
   9   2  16      897.91      962.95     69.45 o 
  10   2  16      554.97      590.86     44.70 o 
 -10   3  16        7.11       29.82     16.24 o 
  -9   3  16       20.41       50.61     16.86 o 
  -8   3  16       71.72       55.29     13.89 o 
  -7   3  16       11.47       15.59     11.44 o 
  -6   3  16        6.06       21.60     11.13 o 
  -5   3  16     1630.55     1636.25     51.98 o 
  -4   3  16      171.77      182.81     17.78 o 
  -3   3  16      474.50      464.76     16.90 o 
  -2   3  16      829.30      871.39     29.87 o 
  -1   3  16      557.50      562.53     23.44 o 
   0   3  16      580.57      614.18     24.84 o 
   1   3  16      198.33      223.89     19.85 o 
   2   3  16     2540.46     2570.83     39.65 o 
   3   3  16      470.88      524.91     19.00 o 
   4   3  16        1.68       15.03     14.29 o 
   5   3  16      635.16      567.91     28.14 o 
   6   3  16      106.82       97.80     20.51 o 
   7   3  16      864.51      903.31     56.33 o 
   8   3  16      198.32      201.31     35.35 o 
   9   3  16       55.41       48.40     17.77 o 
  -9   4  16       37.64       34.19     21.28 o 
  -8   4  16       36.17       34.31     21.73 o 
  -7   4  16      151.76      105.64     17.81 o 
  -6   4  16       40.35       58.81     14.17 o 
  -5   4  16      341.95      327.24     43.95 o 
  -4   4  16     1361.87     1346.31     45.30 o 
  -3   4  16       58.11       64.95     14.48 o 
  -2   4  16      440.26      387.07     27.39 o 
  -1   4  16       31.58       43.92     14.96 o 
   0   4  16      554.17      482.87     25.25 o 
   1   4  16     2978.50     3084.80     55.85 o 
   2   4  16      688.70      639.77     28.90 o 
   3   4  16       85.96       43.94     12.55 o 
   4   4  16        6.01       29.33     10.94 o 
   5   4  16      401.92      384.84     37.24 o 
   6   4  16      220.78      233.66     45.29 o 
   7   4  16       50.81       64.41     19.90 o 
   8   4  16      171.17      178.17     36.89 o 
   9   4  16       74.65      143.25     60.96 o 
  -8   5  16        6.77       40.27     26.92 o 
  -7   5  16       60.50       83.03     28.66 o 
  -6   5  16      450.29      418.98     47.23 o 
  -5   5  16       41.78       21.77     12.95 o 
  -4   5  16       13.56       23.91      9.50 o 
  -3   5  16        9.11       43.20     11.46 o 
  -2   5  16      183.79      171.30     26.32 o 
  -1   5  16     1054.80     1086.79     71.02 o 
   0   5  16     1067.95     1165.20     56.12 o 
   1   5  16      342.94      392.55     34.04 o 
   2   5  16      294.66      260.90     20.72 o 
   3   5  16      421.64      418.18     64.69 o 
   4   5  16        3.36       13.83     12.17 o 
   5   5  16        5.12       30.81     13.78 o 
   6   5  16        5.06       20.82     18.06 o 
   7   5  16       71.03       80.76     19.29 o 
   8   5  16       15.25       49.02     16.54 o 
  -7   6  16       46.83      -10.39     31.04 o 
  -6   6  16        0.09       20.30     32.83 o 
  -5   6  16        0.46       28.65     12.04 o 
  -4   6  16       19.31        0.23     19.21 o 
  -3   6  16      259.75      189.35     34.45 o 
  -2   6  16      391.04      442.79     33.86 o 
  -1   6  16        0.02       28.54     11.50 o 
   0   6  16       71.86       64.83     15.81 o 
   1   6  16       36.77       72.62     23.12 o 
   2   6  16      495.04      508.71     52.76 o 
   3   6  16      628.54      614.22     35.97 o 
   4   6  16        2.46       64.32     18.70 o 
   5   6  16       35.19       55.50     19.74 o 
   6   6  16        4.42       13.53     20.29 o 
  -5   7  16        0.03       25.20     35.02 o 
  -4   7  16       67.20       76.89     22.57 o 
  -3   7  16       36.17       48.51     19.34 o 
  -2   7  16       72.60       42.51     30.23 o 
  -1   7  16      160.35      112.77     28.05 o 
   0   7  16      122.13      100.39     29.70 o 
   1   7  16       23.22       85.77     27.81 o 
   2   7  16       20.80       63.05     25.32 o 
   3   7  16       12.05       73.40     21.20 o 
   4   7  16       74.61      107.12     29.26 o 
 -11   1  17       28.42       50.27     21.73 o 
 -10   1  17       54.92       31.84     13.21 o 
  -9   1  17        8.48       34.27     24.79 o 
  -8   1  17      168.97      125.10     17.43 o 
  -7   1  17      113.98       91.33     12.36 o 
  -6   1  17        1.79       19.21     11.93 o 
  -5   1  17        4.83       26.56      8.09 o 
  -4   1  17      783.26      804.03     25.46 o 
  -3   1  17       50.16       54.69      7.89 o 
  -2   1  17      142.98      180.16     11.96 o 
  -1   1  17      371.21      373.99     18.83 o 
   0   1  17        1.57       13.38      3.59 o 
   1   1  17      324.65      327.23     18.84 o 
   2   1  17       77.84       60.44      8.57 o 
   3   1  17      496.93      489.24     19.42 o 
   4   1  17     1045.10     1121.97     27.47 o 
   5   1  17      264.81      269.89     20.94 o 
   6   1  17      907.86      845.75     44.69 o 
   7   1  17       11.50       13.72     15.55 o 
   8   1  17        8.47       17.97     20.80 o 
   9   1  17       88.01       48.16     19.46 o 
  10   1  17       84.67       59.49     17.73 o 
 -10   2  17       85.22       61.04     19.45 o 
  -9   2  17       26.54       56.88     20.90 o 
  -8   2  17        0.86        9.09     11.54 o 
  -7   2  17      675.72      662.13     28.44 o 
  -6   2  17      251.79      266.05     24.05 o 
  -5   2  17     1540.05     1622.88     37.88 o 
  -4   2  17      654.44      677.67     19.23 o 
  -3   2  17       18.96       27.67      3.83 o 
  -2   2  17      224.80      215.42     17.36 o 
  -1   2  17        0.05        2.66      8.78 o 
   0   2  17     4811.68     4954.74     74.79 o 
   1   2  17     1060.15     1072.84     22.82 o 
   2   2  17      265.10      262.84     23.45 o 
   3   2  17      555.25      566.72     19.68 o 
   4   2  17      117.98       89.83     13.34 o 
   5   2  17     2341.78     2331.81     80.19 o 
   6   2  17     1672.88     1679.42     67.22 o 
   7   2  17      241.07      208.40     30.06 o 
   8   2  17      104.71      109.50     23.68 o 
   9   2  17      320.38      280.15     50.61 o 
  10   2  17       12.12        2.27     21.57 o 
 -10   3  17       24.16        3.20     16.77 o 
  -9   3  17       74.33       77.13     21.80 o 
  -8   3  17      298.77      246.98     35.66 o 
  -7   3  17       97.51       85.29     14.93 o 
  -6   3  17       33.85       40.09     10.30 o 
  -5   3  17      491.07      551.55     23.98 o 
  -4   3  17      196.68      202.18     19.22 o 
  -3   3  17       15.80       16.29      9.40 o 
  -2   3  17      229.12      288.28     19.85 o 
  -1   3  17      145.17      130.97     14.50 o 
   0   3  17      215.63      249.81     19.74 o 
   1   3  17        0.36       10.51      5.38 o 
   2   3  17      694.34      678.95     21.57 o 
   3   3  17      143.68      135.20     13.93 o 
   4   3  17       80.34       87.10     13.96 o 
   5   3  17      365.96      349.83     27.59 o 
   6   3  17       12.27       42.97     14.67 o 
   7   3  17       67.53       70.32     18.61 o 
   8   3  17        1.26       22.85     25.66 o 
   9   3  17      162.12      179.09     37.84 o 
  -9   4  17      337.66      277.55    107.19 o 
  -8   4  17      689.16      659.48     73.32 o 
  -7   4  17       41.85        7.17     15.79 o 
  -6   4  17       37.25       32.50      9.82 o 
  -5   4  17      119.25      154.67     28.82 o 
  -4   4  17     1491.50     1516.04     65.01 o 
  -3   4  17     2051.13     2076.89     62.20 o 
  -2   4  17      991.91      985.86     37.53 o 
  -1   4  17       86.67      116.33     12.53 o 
   0   4  17      782.08      780.27     35.98 o 
   1   4  17     2334.29     2506.73     71.52 o 
   2   4  17     1731.19     1729.06     48.79 o 
   3   4  17      143.98      121.06     15.41 o 
   4   4  17      164.37      133.88     23.62 o 
   5   4  17      278.32      304.62     41.59 o 
   6   4  17      691.41      711.86     47.90 o 
   7   4  17     1437.16     1516.69     69.37 o 
   8   4  17      488.38      527.30     49.73 o 
  -8   5  17        0.21       56.29     23.02 o 
  -7   5  17       11.94       74.45     26.46 o 
  -6   5  17        4.30       22.52     11.68 o 
  -5   5  17      724.09      742.77     50.62 o 
  -4   5  17      478.36      489.73     32.85 o 
  -3   5  17      111.35      102.82     27.99 o 
  -2   5  17      240.18      213.77     24.27 o 
  -1   5  17       65.93       53.60     16.98 o 
   0   5  17       92.09       84.89     17.88 o 
   1   5  17       17.57       29.72     19.58 o 
   2   5  17       56.82       48.01     10.26 o 
   3   5  17      244.83      251.46     26.41 o 
   4   5  17      122.96      133.85     20.18 o 
   5   5  17       39.97       18.32     26.37 o 
   6   5  17      121.87      154.59     28.67 o 
   7   5  17        5.78        2.79     25.76 o 
  -7   6  17      189.84      251.21     60.55 o 
  -6   6  17        2.91       25.62     47.15 o 
  -5   6  17      119.59       77.96     22.46 o 
  -4   6  17      767.22      751.98     48.03 o 
  -3   6  17     1894.99     2003.63     80.07 o 
  -2   6  17      226.59      215.59     34.75 o 
  -1   6  17       12.43       48.03     14.43 o 
   0   6  17        1.78       24.35     13.63 o 
   1   6  17      624.53      628.03     57.91 o 
   2   6  17     1668.74     1828.05     89.06 o 
   3   6  17      685.69      681.19     51.52 o 
   4   6  17       31.09       28.23     14.36 o 
   5   6  17       13.88       41.03     18.14 o 
   6   6  17      116.36       90.28     25.20 o 
  -4   7  17       99.02       88.97     21.55 o 
  -3   7  17       16.12       -3.84     19.73 o 
  -2   7  17       17.85        5.63     18.38 o 
  -1   7  17      237.43      239.88     60.76 o 
   0   7  17      273.97      240.03     51.25 o 
   1   7  17      110.92      122.17     28.36 o 
   2   7  17       13.12       48.84     21.04 o 
   3   7  17       76.71      111.04     27.75 o 
 -11   0  18      875.94      896.58    108.17 o 
 -10   0  18      183.58      206.93     83.16 o 
  -9   0  18       80.27      101.83     36.14 o 
  -8   0  18       42.81       13.77     31.87 o 
  -7   0  18      555.22      608.66     67.01 o 
  -6   0  18     2266.13     2207.40    124.35 o 
  -5   0  18      719.15      712.19     54.44 o 
  -4   0  18      560.04      525.02     23.05 o 
  -3   0  18        2.14       16.25      7.07 o 
  -2   0  18       20.49       41.20      8.38 o 
  -1   0  18     1643.83     1578.40     43.28 o 
   0   0  18      854.50      845.32     31.00 o 
   1   0  18      135.01      151.05     19.27 o 
   2   0  18       22.40       46.99      9.83 o 
   3   0  18      993.92      956.10     56.67 o 
   4   0  18     3784.39     3935.79     96.65 o 
   5   0  18     3399.68     3784.99    145.39 o 
   6   0  18      394.94      374.37     49.62 o 
   7   0  18        2.98       -7.74     40.49 o 
   8   0  18      495.18      466.55     58.37 o 
   9   0  18     1258.20     1383.85    170.88 o 
  10   0  18     1595.12     1773.65    119.95 o 
 -10   1  18       17.45       41.60     23.42 o 
  -9   1  18       85.03       35.45     24.50 o 
  -8   1  18       13.08       25.29      8.66 o 
  -7   1  18       82.97       70.56     12.42 o 
  -6   1  18       62.36       62.37     11.49 o 
  -5   1  18       49.27       34.02      8.65 o 
  -4   1  18     1289.48     1296.18     27.27 o 
  -3   1  18      633.72      658.03     20.18 o 
  -2   1  18       33.24       28.43      4.93 o 
  -1   1  18        8.49       19.09      6.41 o 
   0   1  18        1.34        3.08      5.69 o 
   1   1  18       41.30       51.38     10.38 o 
   2   1  18      111.59       85.16     10.41 o 
   3   1  18     1097.06     1100.04     33.76 o 
   4   1  18      880.86      895.89     28.67 o 
   5   1  18      228.12      225.70     23.02 o 
   6   1  18      177.67      176.18     25.41 o 
   7   1  18        3.64        7.41     21.59 o 
   8   1  18      351.63      412.91     47.45 o 
   9   1  18      216.13      170.10     38.54 o 
  10   1  18       63.90       61.84     15.55 o 
 -10   2  18      147.09      105.42     35.26 o 
  -9   2  18        3.05       12.08     11.10 o 
  -8   2  18      340.75      331.80     37.31 o 
  -7   2  18      549.79      576.02     25.45 o 
  -6   2  18      363.57      345.06     25.30 o 
  -5   2  18      159.59      149.82     19.54 o 
  -4   2  18       15.45       17.92     10.54 o 
  -3   2  18      134.00      125.79     11.77 o 
  -2   2  18       63.11       49.23      6.12 o 
  -1   2  18     1828.33     1912.87     42.09 o 
   0   2  18     3035.94     3075.56     76.12 o 
   1   2  18      288.84      309.56     20.03 o 
   2   2  18       15.03       24.46      7.08 o 
   3   2  18      149.43      167.68     16.00 o 
   4   2  18      544.08      528.71     30.74 o 
   5   2  18     1219.83     1144.15     51.18 o 
   6   2  18     1537.07     1557.47     55.79 o 
   7   2  18       28.40       26.65     23.41 o 
   8   2  18      597.57      610.14     43.11 o 
   9   2  18      865.39     1031.22     81.52 o 
 -10   3  18       17.77       27.04     20.16 o 
  -9   3  18      226.22      142.26     37.16 o 
  -8   3  18        6.53        8.77     12.98 o 
  -7   3  18      225.40      177.21     25.30 o 
  -6   3  18        3.14        4.82     17.33 o 
  -5   3  18      456.13      432.41     28.96 o 
  -4   3  18      379.42      365.73     30.04 o 
  -3   3  18      688.83      709.29     28.57 o 
  -2   3  18      147.62      153.48     17.95 o 
  -1   3  18       73.40       87.58     12.16 o 
   0   3  18     1573.32     1512.38     38.99 o 
   1   3  18      428.90      427.91     16.05 o 
   2   3  18      283.37      263.41     23.52 o 
   3   3  18      421.53      382.42     26.22 o 
   4   3  18       82.74       77.41     21.36 o 
   5   3  18      228.12      237.09     23.58 o 
   6   3  18       48.79       28.20     12.67 o 
   7   3  18      569.82      600.75     49.90 o 
   8   3  18       89.48      106.44     38.74 o 
   9   3  18       68.80       51.78     22.41 o 
  -9   4  18        1.43       37.29     23.96 o 
  -8   4  18      175.79      168.65     51.23 o 
  -7   4  18      331.52      317.17     43.96 o 
  -6   4  18       51.53       49.72     13.32 o 
  -5   4  18       17.13       33.90     15.90 o 
  -4   4  18       78.22       98.98     21.22 o 
  -3   4  18       25.45       37.16     11.31 o 
  -2   4  18      384.09      384.73     40.09 o 
  -1   4  18       17.17       17.05     11.04 o 
   0   4  18      520.17      535.90     28.13 o 
   1   4  18     2898.01     3227.37    111.55 o 
   2   4  18       21.11       37.65     10.67 o 
   3   4  18       13.12       23.23     15.72 o 
   4   4  18        1.81       35.50     12.45 o 
   5   4  18      515.75      550.83     45.14 o 
   6   4  18     1198.61     1214.21     83.06 o 
   7   4  18      266.13      207.18     53.92 o 
   8   4  18        6.30       32.19     18.16 o 
  -8   5  18        8.23        7.25     31.63 o 
  -7   5  18       67.08       58.21     22.27 o 
  -6   5  18      153.33      147.21     41.72 o 
  -5   5  18      121.48       74.34     16.53 o 
  -4   5  18      103.45       66.18     14.68 o 
  -3   5  18       97.81       76.72     17.06 o 
  -2   5  18       65.39       50.07     13.58 o 
  -1   5  18      395.89      404.72     38.29 o 
   0   5  18      107.55      107.68     29.34 o 
   1   5  18      151.52      135.33     20.57 o 
   2   5  18        2.14       13.80     20.40 o 
   3   5  18      428.70      456.18     44.58 o 
   4   5  18       35.42       24.61     11.66 o 
   5   5  18       77.91       52.69     17.38 o 
   6   5  18      106.09       77.35     18.88 o 
   7   5  18        9.82       46.32     16.11 o 
  -6   6  18        9.29       42.59     24.97 o 
  -5   6  18       15.27       50.14     26.08 o 
  -4   6  18        3.17       45.54     19.08 o 
  -3   6  18       29.26       43.15     16.48 o 
  -2   6  18      170.87      144.76     27.56 o 
  -1   6  18        5.94      -13.54     18.54 o 
   0   6  18      101.56       90.45     33.79 o 
   1   6  18       45.59       27.60     37.15 o 
   2   6  18      327.12      351.94     57.12 o 
   3   6  18      271.53      222.70     48.43 o 
   4   6  18       28.06       50.02     18.10 o 
   5   6  18       62.19       59.31     20.13 o 
  -3   7  18       38.48       28.03     15.19 o 
  -2   7  18       13.81       55.60     31.57 o 
  -1   7  18        0.69        6.01     21.92 o 
   0   7  18       14.93       58.38     34.53 o 
   1   7  18       70.56       85.78     20.86 o 
   2   7  18       18.14       45.80     13.12 o 
 -10   1  19       17.26       52.70     23.63 o 
  -9   1  19       46.89       35.14     15.43 o 
  -8   1  19      674.55      619.97     32.43 o 
  -7   1  19       31.67       22.48      8.70 o 
  -6   1  19      407.16      410.59     26.34 o 
  -5   1  19      148.08      155.16     16.13 o 
  -4   1  19      763.00      711.13     22.20 o 
  -3   1  19     1457.58     1485.61     23.01 o 
  -2   1  19      271.21      285.65     18.31 o 
  -1   1  19      187.29      193.47     17.47 o 
   0   1  19       69.42       60.10      8.00 o 
   1   1  19      121.61       91.91     10.98 o 
   2   1  19      159.16      163.40     15.23 o 
   3   1  19        1.06        9.11      8.75 o 
   4   1  19       45.41       35.39      9.87 o 
   5   1  19        1.50       17.66     12.82 o 
   6   1  19       94.78       59.74     12.49 o 
   7   1  19      100.46       94.64     22.35 o 
   8   1  19       13.68       28.40     23.76 o 
   9   1  19       30.65       53.13     17.64 o 
 -10   2  19       23.81       38.70     18.82 o 
  -9   2  19       13.95       32.56     12.87 o 
  -8   2  19       93.51       66.23     14.00 o 
  -7   2  19      374.19      398.53     28.61 o 
  -6   2  19        0.53        9.03      7.64 o 
  -5   2  19      294.20      281.97     24.72 o 
  -4   2  19       96.73       92.21      9.29 o 
  -3   2  19      138.24      140.60     14.74 o 
  -2   2  19      724.56      715.67     18.03 o 
  -1   2  19      729.82      775.22     17.46 o 
   0   2  19      964.91      945.67     42.45 o 
   1   2  19      132.74      115.65     11.58 o 
   2   2  19       52.00       55.24      9.22 o 
   3   2  19      192.13      179.93     15.59 o 
   4   2  19      455.95      409.80     35.31 o 
   5   2  19     1762.07     1791.16     71.67 o 
   6   2  19      596.63      622.55     39.67 o 
   7   2  19       59.83       53.84     17.48 o 
   8   2  19      123.32       73.10     39.72 o 
   9   2  19        1.08       24.91     24.22 o 
  -9   3  19      111.51       81.44     21.33 o 
  -8   3  19      365.83      438.06     42.10 o 
  -7   3  19      228.98      147.21     26.16 o 
  -6   3  19       31.14       30.73      9.87 o 
  -5   3  19      322.26      302.29     38.50 o 
  -4   3  19      451.85      484.97     40.55 o 
  -3   3  19      234.55      226.17     15.94 o 
  -2   3  19      111.83      132.76     11.75 o 
  -1   3  19       20.23       21.99      5.09 o 
   0   3  19       70.07       45.54     14.75 o 
   1   3  19      195.60      226.03     14.09 o 
   2   3  19       70.77       66.07     11.21 o 
   3   3  19       29.94       15.80      7.78 o 
   4   3  19       69.59       75.86     13.28 o 
   5   3  19      415.69      393.07     28.17 o 
   6   3  19       18.12       13.07     21.81 o 
   7   3  19      139.29      178.84     64.25 o 
   8   3  19        1.70       23.58     32.43 o 
  -9   4  19      228.45      145.78     48.82 o 
  -8   4  19      527.71      473.04     60.07 o 
  -7   4  19      274.16      279.25     43.76 o 
  -6   4  19      104.99       81.45     26.15 o 
  -5   4  19       32.27       55.73     17.91 o 
  -4   4  19     1176.07     1232.16     45.55 o 
  -3   4  19     1103.25     1163.23     45.47 o 
  -2   4  19      292.78      279.91     26.03 o 
  -1   4  19       26.49       15.02      9.50 o 
   0   4  19      383.97      358.69     31.44 o 
   1   4  19     1075.14     1010.67     51.85 o 
   2   4  19      818.62      911.61     37.73 o 
   3   4  19      265.06      248.34     23.64 o 
   4   4  19        9.27       15.36     15.76 o 
   5   4  19      509.97      456.60     39.46 o 
   6   4  19      808.62      867.53     48.68 o 
   7   4  19      514.65      559.60     44.92 o 
   8   4  19       26.73       50.47     16.53 o 
  -7   5  19        5.16       77.89     37.59 o 
  -6   5  19        7.88       25.10     20.23 o 
  -5   5  19      309.69      257.80     54.56 o 
  -4   5  19      513.16      489.30     37.04 o 
  -3   5  19       14.08       41.96     13.08 o 
  -2   5  19      165.74      157.93     25.25 o 
  -1   5  19        2.99       11.94      9.25 o 
   0   5  19      228.88      177.33     23.67 o 
   1   5  19      640.67      597.25     41.94 o 
   2   5  19       16.35       25.16     13.24 o 
   3   5  19      368.69      353.77     53.50 o 
   4   5  19       84.40      133.24     29.01 o 
   5   5  19       14.29       46.59     19.54 o 
   6   5  19       72.19       41.64     28.61 o 
  -6   6  19        0.15        4.71     43.59 o 
  -5   6  19      102.77       99.82     29.32 o 
  -4   6  19      557.83      517.57     84.34 o 
  -3   6  19     1171.37     1243.22     92.34 o 
  -2   6  19      627.51      684.74     96.12 o 
  -1   6  19        0.99       24.63     11.88 o 
   0   6  19      152.39       88.37     29.43 o 
   1   6  19      951.52      978.32     63.03 o 
   2   6  19     1664.38     1686.03    149.85 o 
   3   6  19      244.93      266.35     39.30 o 
   4   6  19        0.22       41.19     17.68 o 
   5   6  19        0.22      -12.93     20.91 o 
  -2   7  19       72.73       67.05     24.20 o 
  -1   7  19      359.64      394.32     35.98 o 
   0   7  19      395.26      333.98     38.34 o 
   1   7  19       56.00       82.23     30.36 o 
 -10   0  20      417.34      562.14     78.66 o 
  -9   0  20       78.97       48.07     30.41 o 
  -8   0  20       41.17       60.29     32.54 o 
  -7   0  20     1106.89     1225.82    138.39 o 
  -6   0  20     2745.60     2914.23    224.96 o 
  -5   0  20      689.81      822.52     51.58 o 
  -4   0  20      404.02      428.82     17.61 o 
  -3   0  20      183.37      167.99     19.98 o 
  -2   0  20      231.99      229.75     26.84 o 
  -1   0  20     1659.87     1699.47     55.15 o 
   0   0  20     3006.21     3177.19     93.82 o 
   1   0  20       34.55       43.36      9.13 o 
   2   0  20       48.91       57.71     15.15 o 
   3   0  20      125.90      113.82     27.88 o 
   4   0  20      878.61      834.37     43.87 o 
   5   0  20      357.76      403.05     52.03 o 
   6   0  20      196.36      208.90     43.09 o 
   7   0  20       86.27       33.70     29.64 o 
   8   0  20       77.84       69.79     26.67 o 
   9   0  20     1142.33     1471.34    110.44 o 
 -10   1  20      162.05      225.51     41.19 o 
  -9   1  20      232.09      195.77     54.11 o 
  -8   1  20      345.17      279.05     44.56 o 
  -7   1  20      635.43      608.14     32.07 o 
  -6   1  20       23.58       17.53      8.85 o 
  -5   1  20       53.60       35.15     12.00 o 
  -4   1  20      576.10      591.63     42.26 o 
  -3   1  20      206.35      165.61     16.99 o 
  -2   1  20      598.40      586.84     15.80 o 
  -1   1  20        6.34        8.31      6.26 o 
   0   1  20      135.61      144.52     13.47 o 
   1   1  20      293.76      275.28     19.30 o 
   2   1  20      545.22      559.54     21.29 o 
   3   1  20        2.89       11.88     11.97 o 
   4   1  20      484.32      446.03     33.62 o 
   5   1  20       84.47       62.12     19.19 o 
   6   1  20       79.86       66.40     25.52 o 
   7   1  20       12.90       10.63      9.93 o 
   8   1  20      104.72       83.61     20.64 o 
   9   1  20       73.30       58.28     15.92 o 
 -10   2  20      362.04      360.30     46.09 o 
  -9   2  20        4.44        5.56     17.79 o 
  -8   2  20      221.97      212.89     35.44 o 
  -7   2  20      710.63      737.46     38.09 o 
  -6   2  20      977.45      967.26     33.79 o 
  -5   2  20      697.75      709.74     41.67 o 
  -4   2  20      133.68      152.89     14.38 o 
  -3   2  20     1334.75     1399.08     33.59 o 
  -2   2  20     1279.28     1421.59     27.51 o 
  -1   2  20      169.63      164.76     16.21 o 
   0   2  20       51.75       45.32      6.48 o 
   1   2  20      369.75      345.28     14.67 o 
   2   2  20        4.61       12.70      8.79 o 
   3   2  20      255.97      261.94     22.67 o 
   4   2  20      340.41      310.95     30.56 o 
   5   2  20      939.24      999.93     41.76 o 
   6   2  20      168.01      144.48     29.20 o 
   7   2  20        0.24       17.70     16.52 o 
   8   2  20       28.22       76.02     29.09 o 
   9   2  20      151.97      110.29     27.66 o 
  -9   3  20      155.32      119.08     42.14 o 
  -8   3  20      133.14      100.44     22.84 o 
  -7   3  20      136.48      109.78     17.31 o 
  -6   3  20      135.67      107.98     15.84 o 
  -5   3  20        6.19       -1.46      6.02 o 
  -4   3  20      587.88      588.78     51.68 o 
  -3   3  20      452.02      461.09     35.22 o 
  -2   3  20      199.71      168.16     16.64 o 
  -1   3  20       23.74       30.00      7.93 o 
   0   3  20       73.75       85.86     13.67 o 
   1   3  20        5.09       31.35     10.25 o 
   2   3  20        2.39       21.40      6.39 o 
   3   3  20       23.56       28.23      9.41 o 
   4   3  20       65.89       32.59     15.84 o 
   5   3  20       54.76       62.36     14.40 o 
   6   3  20       19.00       10.90     24.39 o 
   7   3  20       69.47       60.74     20.60 o 
   8   3  20        2.30       -3.29     22.11 o 
  -8   4  20      732.13      801.54     97.13 o 
  -7   4  20      478.99      450.72     66.73 o 
  -6   4  20      159.96      122.72     41.45 o 
  -5   4  20      226.05      163.26     31.41 o 
  -4   4  20       43.44       48.77     11.53 o 
  -3   4  20      432.52      417.00     37.41 o 
  -2   4  20      192.59      163.71     19.69 o 
  -1   4  20        3.54       30.44     10.31 o 
   0   4  20       84.91       88.77     24.85 o 
   1   4  20      698.34      674.33     41.06 o 
   2   4  20       43.93       41.14     10.29 o 
   3   4  20      457.45      416.95     31.78 o 
   4   4  20       33.70       36.87     10.23 o 
   5   4  20      126.90      107.79     23.42 o 
   6   4  20     1169.40     1179.21     79.44 o 
   7   4  20      336.11      294.63     32.92 o 
  -7   5  20      123.61      146.93     38.95 o 
  -6   5  20      585.59      543.07     59.08 o 
  -5   5  20      118.10      114.97     82.09 o 
  -4   5  20       25.55       28.97     13.19 o 
  -3   5  20       28.23       14.60     18.87 o 
  -2   5  20        2.33       23.96     10.00 o 
  -1   5  20       86.05       95.86     19.76 o 
   0   5  20      174.55      135.49     24.15 o 
   1   5  20       69.61       70.47     17.24 o 
   2   5  20        1.83       36.44     15.70 o 
   3   5  20        0.90        9.83     20.21 o 
   4   5  20       43.40       46.78     14.62 o 
   5   5  20      171.20      155.61     29.54 o 
   6   5  20       19.09       39.62     14.65 o 
  -5   6  20       32.34       18.53     36.14 o 
  -4   6  20      122.95      150.78     44.90 o 
  -3   6  20       52.60       38.94     19.26 o 
  -2   6  20       40.85       23.87     16.60 o 
  -1   6  20        0.74       18.18     26.18 o 
   0   6  20       11.63       -3.05     22.00 o 
   1   6  20       28.69        6.25     13.69 o 
   2   6  20       72.09       78.22     22.66 o 
   3   6  20        0.97       -1.64     17.74 o 
   4   6  20        0.01       43.18     28.17 o 
 -10   1  21       11.65       11.56     19.81 o 
  -9   1  21        0.10       23.86     51.76 o 
  -8   1  21       19.25       42.24     16.94 o 
  -7   1  21        2.89       17.14      9.62 o 
  -6   1  21      187.08      182.94     18.45 o 
  -5   1  21      102.18      102.31     13.43 o 
  -4   1  21      255.88      234.18     20.61 o 
  -3   1  21     2589.47     2699.24     60.19 o 
  -2   1  21       94.80       83.88     12.09 o 
  -1   1  21      184.40      181.59     19.66 o 
   0   1  21       54.84       36.35      6.03 o 
   1   1  21      117.59      111.01     12.15 o 
   2   1  21        4.09       18.85      6.06 o 
   3   1  21        4.05       20.15     11.46 o 
   4   1  21        4.79       26.59     10.97 o 
   5   1  21       41.17       55.11     11.40 o 
   6   1  21       40.45       41.05     22.16 o 
   7   1  21       18.99       18.94     15.18 o 
   8   1  21        0.67       -4.93     14.08 o 
   9   1  21       15.50       74.64     30.19 o 
  -9   2  21       25.46       21.69     35.23 o 
  -8   2  21      296.85      211.75     47.00 o 
  -7   2  21      937.97      971.53     55.86 o 
  -6   2  21       16.40       -0.44     15.36 o 
  -5   2  21      218.52      239.89     22.46 o 
  -4   2  21       87.59       61.76      9.68 o 
  -3   2  21      194.87      199.34     17.77 o 
  -2   2  21      689.65      722.62     22.23 o 
  -1   2  21      138.73      128.12     13.06 o 
   0   2  21      431.35      397.70     23.26 o 
   1   2  21      205.70      176.41     19.28 o 
   2   2  21       96.12       89.04     10.81 o 
   3   2  21      536.76      502.44     41.06 o 
   4   2  21      110.47       88.62     17.00 o 
   5   2  21      207.92      173.94     21.95 o 
   6   2  21        3.41       42.05     14.82 o 
   7   2  21       96.84       73.45     30.16 o 
   8   2  21       11.07       60.93     33.12 o 
  -9   3  21       85.05       26.85     45.97 o 
  -8   3  21      129.29       73.45     28.03 o 
  -7   3  21        8.93       42.65     30.29 o 
  -6   3  21      281.46      294.71     35.58 o 
  -5   3  21      890.02      837.61     40.85 o 
  -4   3  21      346.64      325.98     37.47 o 
  -3   3  21      725.52      783.94     54.38 o 
  -2   3  21      524.84      475.50     31.98 o 
  -1   3  21      114.65      112.83     18.81 o 
   0   3  21       96.07       87.35     18.02 o 
   1   3  21      167.28      140.31     15.52 o 
   2   3  21      253.60      300.65     28.90 o 
   3   3  21        6.28       22.20     11.12 o 
   4   3  21      179.05      167.94     20.25 o 
   5   3  21       44.74       58.45     18.45 o 
   6   3  21       84.05       64.99     29.13 o 
   7   3  21        0.04       -1.95     16.16 o 
   8   3  21        7.40       52.97     17.65 o 
  -8   4  21      546.77      575.85     58.57 o 
  -7   4  21      244.53      194.46     51.69 o 
  -6   4  21       85.66       58.72     22.48 o 
  -5   4  21       70.92      103.17     37.95 o 
  -4   4  21      587.61      523.43     27.24 o 
  -3   4  21     1151.15     1095.72     53.53 o 
  -2   4  21      448.27      501.37     33.45 o 
  -1   4  21      157.86      149.88     21.60 o 
   0   4  21       27.58       27.08     11.16 o 
   1   4  21      820.90      859.60     61.32 o 
   2   4  21      689.47      708.39     36.93 o 
   3   4  21       63.98       36.82     10.26 o 
   4   4  21        8.73       10.05     18.45 o 
   5   4  21      129.98      142.98     26.99 o 
   6   4  21      541.77      475.66     42.53 o 
   7   4  21      281.87      276.26     34.32 o 
  -7   5  21        0.93       44.56     21.42 o 
  -6   5  21       20.32       31.78     21.69 o 
  -5   5  21      102.06       75.44     24.21 o 
  -4   5  21      414.21      414.62     82.52 o 
  -3   5  21        0.07       44.41     19.91 o 
  -2   5  21      137.96      146.86     47.01 o 
  -1   5  21        3.00       -8.40     12.03 o 
   0   5  21      215.95      228.47     34.03 o 
   1   5  21      354.68      358.54     51.16 o 
   2   5  21        2.60       26.00     19.82 o 
   3   5  21       76.52       88.35     25.75 o 
   4   5  21       46.14       75.41     19.73 o 
   5   5  21       28.79       37.39     20.13 o 
   6   5  21      104.95       60.86     26.92 o 
  -4   6  21      701.89      804.34     71.34 o 
  -3   6  21      801.98      892.32    115.61 o 
  -2   6  21      337.17      291.13     35.65 o 
  -1   6  21        9.03       18.40     19.57 o 
   0   6  21       90.85       48.01     33.41 o 
   1   6  21      582.02      677.91     55.66 o 
   2   6  21     1368.31     1529.99    105.33 o 
   3   6  21      274.00      234.85     35.83 o 
  -9   0  22       21.44       39.44     39.18 o 
  -8   0  22       48.12       77.12     39.89 o 
  -7   0  22     1648.51     1688.26    150.10 o 
  -6   0  22     2893.33     2978.34    207.69 o 
  -5   0  22      749.21      796.85     56.74 o 
  -4   0  22      400.72      371.61     36.52 o 
  -3   0  22      186.42      205.80     23.40 o 
  -2   0  22     3834.07     4081.38    245.27 o 
  -1   0  22     3485.33     3656.00    132.03 o 
   0   0  22     1039.69     1139.05     45.25 o 
   1   0  22      311.69      287.14     25.25 o 
   2   0  22       41.71       58.02     14.30 o 
   3   0  22      272.73      236.24     29.94 o 
   4   0  22     1174.70     1284.00     65.56 o 
   5   0  22      495.95      533.09     55.08 o 
   6   0  22        0.86       16.33     28.38 o 
   7   0  22       15.84      -10.72     40.61 o 
   8   0  22       15.01       80.63     31.62 o 
  -9   1  22      222.10      149.96     40.20 o 
  -8   1  22      751.60      701.48    151.94 o 
  -7   1  22     1037.63     1179.85     89.86 o 
  -6   1  22       87.34       59.36     11.35 o 
  -5   1  22      612.37      628.65     24.65 o 
  -4   1  22      852.86      885.72     36.25 o 
  -3   1  22      420.12      382.01     26.69 o 
  -2   1  22     1732.31     1871.11     45.02 o 
  -1   1  22      220.75      247.07     16.71 o 
   0   1  22       94.68      110.48     10.81 o 
   1   1  22       25.30       15.36      4.42 o 
   2   1  22       72.99       66.92     10.05 o 
   3   1  22       22.88       10.03      9.56 o 
   4   1  22       21.47       56.60     12.33 o 
   5   1  22        0.58       16.32     15.37 o 
   6   1  22       12.08       -8.02     15.40 o 
   7   1  22       10.45       54.40     69.17 o 
   8   1  22       30.95       28.07     20.02 o 
  -9   2  22       69.98       70.31     51.14 o 
  -8   2  22      384.88      385.71     37.59 o 
  -7   2  22     1448.74     1388.89     55.77 o 
  -6   2  22     1728.59     1928.94     82.26 o 
  -5   2  22     1337.20     1399.74     64.43 o 
  -4   2  22       18.75       19.99      6.39 o 
  -3   2  22      516.64      484.61     24.30 o 
  -2   2  22     1418.56     1383.93     34.64 o 
  -1   2  22     1218.53     1400.87     34.48 o 
   0   2  22      246.70      224.86     18.68 o 
   1   2  22      231.92      211.16     18.01 o 
   2   2  22       64.46       42.31     10.42 o 
   3   2  22      694.00      762.95     30.51 o 
   4   2  22      257.71      217.09     26.51 o 
   5   2  22       69.86       58.57     16.45 o 
   6   2  22        7.71       19.57     15.40 o 
   7   2  22        0.82       43.06     18.52 o 
   8   2  22        3.52        3.57     29.28 o 
  -8   3  22      266.47      206.19     52.92 o 
  -7   3  22       81.04       41.88     33.37 o 
  -6   3  22        3.17        9.16      8.88 o 
  -5   3  22      264.22      180.93     47.59 o 
  -4   3  22      207.55      173.73     43.18 o 
  -3   3  22        2.82       10.53      7.71 o 
  -2   3  22      496.17      508.76     35.18 o 
  -1   3  22        4.54       18.77      8.78 o 
   0   3  22       17.00       12.36     11.49 o 
   1   3  22     1092.96     1052.59     33.35 o 
   2   3  22      210.53      194.00     18.56 o 
   3   3  22       86.78       54.79     15.51 o 
   4   3  22        5.05       30.93     14.38 o 
   5   3  22       90.22       46.19     24.45 o 
   6   3  22       63.22       49.88     23.75 o 
   7   3  22       11.56       42.89     18.34 o 
  -7   4  22      265.12      178.44     48.17 o 
  -6   4  22       25.79       48.15     24.96 o 
  -5   4  22      229.01      203.45     41.71 o 
  -4   4  22      147.70       79.95     30.68 o 
  -3   4  22      844.82      837.83     45.61 o 
  -2   4  22     1746.07     2011.76    115.15 o 
  -1   4  22      252.66      228.39     28.10 o 
   0   4  22       10.19       35.73     12.97 o 
   1   4  22        7.40       22.65      8.97 o 
   2   4  22       76.61       50.08     13.00 o 
   3   4  22      385.10      360.59     38.15 o 
   4   4  22      105.83       64.69     21.38 o 
   5   4  22       75.87      123.39     34.81 o 
   6   4  22      108.62       42.35     21.50 o 
  -6   5  22      138.56      198.27     37.25 o 
  -5   5  22       30.39       49.92     24.35 o 
  -4   5  22       47.22       85.80     32.70 o 
  -3   5  22        1.88       -2.04     15.46 o 
  -2   5  22      320.11      235.83     38.88 o 
  -1   5  22      490.35      523.79     36.61 o 
   0   5  22       64.71       61.88     18.54 o 
   1   5  22       81.52       16.93     20.20 o 
   2   5  22       13.28      -18.18     18.18 o 
   3   5  22      113.32       89.15     35.29 o 
   4   5  22        8.26       41.86     20.00 o 
   5   5  22       30.91       28.16     17.30 o 
  -4   6  22      141.48      150.88     73.73 o 
  -3   6  22       22.36       24.70     23.00 o 
  -2   6  22       21.24        2.54     26.13 o 
  -1   6  22       36.35       80.45     25.01 o 
   0   6  22       42.20       39.81     17.87 o 
   1   6  22      112.92       85.79     24.53 o 
   2   6  22       40.67       18.29     33.71 o 
   3   6  22       17.46       42.33     15.22 o 
  -9   1  23        2.58       -2.80     38.62 o 
  -8   1  23        2.31       48.76     19.85 o 
  -7   1  23       16.48       29.75     16.09 o 
  -6   1  23      173.32      171.63     30.00 o 
  -5   1  23      103.27       98.33     15.57 o 
  -4   1  23      165.25      132.21     20.40 o 
  -3   1  23       78.87       64.49      8.84 o 
  -2   1  23      108.05       90.41     11.18 o 
  -1   1  23      781.42      842.18     24.65 o 
   0   1  23       17.54       29.57      6.49 o 
   1   1  23        5.80       30.13      6.53 o 
   2   1  23     1461.12     1444.56     44.89 o 
   3   1  23      305.12      276.17     27.70 o 
   4   1  23       45.02       35.99     12.41 o 
   5   1  23       24.44       30.20     12.76 o 
   6   1  23        8.82       34.85     12.72 o 
   7   1  23       83.06       52.25     16.17 o 
   8   1  23        1.03       21.16     19.20 o 
  -9   2  23      117.85      112.07     55.19 o 
  -8   2  23      202.12      244.43     63.02 o 
  -7   2  23      767.11      787.26     42.73 o 
  -6   2  23        3.13        8.39      8.55 o 
  -5   2  23      167.66      115.26     17.77 o 
  -4   2  23       47.78       30.97     10.03 o 
  -3   2  23      357.20      354.38     24.69 o 
  -2   2  23      793.84      858.37     34.16 o 
  -1   2  23       77.43       71.48     11.24 o 
   0   2  23      123.80      128.08     15.43 o 
   1   2  23      642.79      605.61     36.01 o 
   2   2  23      134.13      143.18     19.56 o 
   3   2  23      365.68      375.71     41.76 o 
   4   2  23      351.73      289.62     37.16 o 
   5   2  23        3.41       20.41     18.97 o 
   6   2  23       17.34       23.37     27.92 o 
   7   2  23        1.19        5.95     25.55 o 
  -8   3  23        4.58       61.83     24.71 o 
  -7   3  23      169.60      129.92     59.31 o 
  -6   3  23      426.50      444.38     43.62 o 
  -5   3  23      444.40      434.91     64.08 o 
  -4   3  23       78.50       83.40     19.48 o 
  -3   3  23      326.90      256.01     28.49 o 
  -2   3  23       99.83       94.13     15.42 o 
  -1   3  23      693.85      742.45     32.83 o 
   0   3  23      635.89      678.79     56.14 o 
   1   3  23      175.55      152.52     16.60 o 
   2   3  23      255.96      228.28     26.60 o 
   3   3  23       78.36       73.47     14.83 o 
   4   3  23      127.98       92.43     20.70 o 
   5   3  23       43.03       25.94     44.25 o 
   6   3  23        1.63      -20.41     34.50 o 
   7   3  23       83.65       26.98     18.13 o 
  -7   4  23       75.99      128.23     46.53 o 
  -6   4  23        0.01       44.08     26.45 o 
  -5   4  23      224.54      246.72     58.91 o 
  -4   4  23      779.12      918.45    175.66 o 
  -3   4  23      991.55     1006.15     77.26 o 
  -2   4  23      415.22      342.47     54.72 o 
  -1   4  23      139.79      112.16     20.28 o 
   0   4  23       23.44       28.42     11.85 o 
   1   4  23      394.63      379.51     42.22 o 
   2   4  23      992.60      990.81     76.87 o 
   3   4  23      536.15      578.16     36.99 o 
   4   4  23       17.98       49.18     13.97 o 
   5   4  23       13.89       10.21     15.45 o 
   6   4  23      114.89      124.29     36.00 o 
  -5   5  23      160.96      171.22     40.87 o 
  -4   5  23      262.37      209.82     48.91 o 
  -3   5  23        2.27       36.63     21.50 o 
  -2   5  23       14.05       13.73     22.92 o 
  -1   5  23        5.79       41.32     94.43 o 
   0   5  23      195.30      129.77     36.81 o 
   1   5  23      303.88      300.68     46.74 o 
   2   5  23        0.04       60.42     19.19 o 
   3   5  23      135.59      121.40     30.01 o 
   4   5  23       20.86       38.96     23.17 o 
  -2   6  23       67.48      -27.00     36.63 o 
  -1   6  23        0.08        6.05     13.44 o 
   0   6  23       48.61       59.42     15.36 o 
   1   6  23      467.94      490.82     44.54 o 
  -9   0  24       15.98       36.29     32.09 o 
  -8   0  24       41.36       33.03     30.44 o 
  -7   0  24     1992.78     2076.01    115.82 o 
  -6   0  24     6386.92     7508.89    860.15 o 
  -5   0  24     1364.38     1609.68    162.01 o 
  -4   0  24      245.65      184.06     20.55 o 
  -3   0  24        2.40       21.50      7.23 o 
  -2   0  24     2392.75     2455.31     93.11 o 
  -1   0  24     4029.46     4587.58    165.97 o 
   0   0  24     1167.19     1304.75     56.71 o 
   1   0  24       30.01       49.73     22.19 o 
   2   0  24      309.60      233.88     41.26 o 
   3   0  24      743.59      837.68     98.55 o 
   4   0  24     1180.53     1337.04    103.10 o 
   5   0  24      625.86      598.18     70.21 o 
   6   0  24       90.10       68.95     22.24 o 
   7   0  24        0.02       10.91     30.84 o 
  -8   1  24      359.67      551.08     89.57 o 
  -7   1  24      633.46      625.92     64.60 o 
  -6   1  24      112.75       77.99     26.69 o 
  -5   1  24      379.19      407.46     24.38 o 
  -4   1  24     1838.42     1900.45     85.78 o 
  -3   1  24     1518.00     1562.91     39.13 o 
  -2   1  24     1276.25     1335.00     39.39 o 
  -1   1  24      122.38      103.08     11.62 o 
   0   1  24      403.71      399.92     23.43 o 
   1   1  24      312.13      311.32     22.38 o 
   2   1  24      381.44      364.17     30.03 o 
   3   1  24      576.75      599.38     37.89 o 
   4   1  24       13.51       46.17     12.54 o 
   5   1  24      189.51      168.63     26.47 o 
   6   1  24        9.73       30.73     15.34 o 
   7   1  24       38.12       39.26     26.37 o 
  -8   2  24       99.28       82.64     37.64 o 
  -7   2  24     1050.08      966.42    114.19 o 
  -6   2  24     1091.45     1107.67    111.34 o 
  -5   2  24      863.42      855.42     55.99 o 
  -4   2  24      138.85      105.30     19.12 o 
  -3   2  24      133.14      135.14     12.94 o 
  -2   2  24     2122.19     2256.91     57.01 o 
  -1   2  24     3787.44     3936.46    158.15 o 
   0   2  24     1609.65     1773.56     49.72 o 
   1   2  24        0.80       27.23     11.85 o 
   2   2  24      310.19      275.24     25.20 o 
   3   2  24      305.36      332.41     29.61 o 
   4   2  24      490.88      540.68     52.76 o 
   5   2  24      216.77      215.55     38.19 o 
   6   2  24       12.73       23.81     17.25 o 
   7   2  24       10.00       12.33     18.80 o 
  -7   3  24      106.40       62.20     24.09 o 
  -6   3  24      176.45      180.03     50.18 o 
  -5   3  24        1.03        1.85     47.69 o 
  -4   3  24      471.61      518.41     52.01 o 
  -3   3  24      561.09      538.12     39.34 o 
  -2   3  24       39.28       30.65     13.40 o 
  -1   3  24       26.49       23.32     13.41 o 
   0   3  24       20.63       23.30     13.30 o 
   1   3  24      300.06      212.46     28.44 o 
   2   3  24      310.93      268.36     33.81 o 
   3   3  24      110.48       82.85     17.06 o 
   4   3  24      337.35      350.91     48.56 o 
   5   3  24        4.08       38.83     15.34 o 
   6   3  24        5.19       31.78     19.08 o 
  -6   4  24       53.16       38.98     24.19 o 
  -5   4  24      154.79      163.57     39.53 o 
  -4   4  24       23.90       30.97     17.74 o 
  -3   4  24      316.63      267.41     39.60 o 
  -2   4  24      295.74      270.33     41.58 o 
  -1   4  24      314.54      333.28     36.55 o 
   0   4  24      232.41      201.17     35.25 o 
   1   4  24        1.30       -7.44     15.52 o 
   2   4  24      282.65      295.93     54.04 o 
   3   4  24      665.57      728.07     51.60 o 
   4   4  24       39.90       58.80     23.24 o 
   5   4  24       23.34       77.69     30.84 o 
  -5   5  24       35.49       46.83     23.56 o 
  -4   5  24       11.09        8.38     30.65 o 
  -3   5  24        3.67       -0.68     33.31 o 
  -2   5  24      187.59      166.98     37.14 o 
  -1   5  24      281.49      301.01     44.56 o 
   0   5  24       10.65       36.08     16.07 o 
   1   5  24       47.01       66.03     23.19 o 
   2   5  24       22.08       25.62     17.56 o 
   3   5  24       95.24      132.63     30.59 o 
   4   5  24       67.06       99.35     33.31 o 
  -8   1  25       51.61       38.85     25.16 o 
  -7   1  25       51.22       21.15     17.10 o 
  -6   1  25      134.11      123.19     43.77 o 
  -5   1  25       36.96       43.13     13.41 o 
  -4   1  25       42.24       -1.05     23.99 o 
  -3   1  25      296.42      224.54     18.48 o 
  -2   1  25       28.20       23.06      7.67 o 
  -1   1  25      302.63      274.13     19.39 o 
   0   1  25      527.92      564.57     24.51 o 
   1   1  25       16.18       18.30     11.21 o 
   2   1  25       47.72       42.81     11.00 o 
   3   1  25        0.12        9.85     17.51 o 
   4   1  25      189.69      166.70     25.00 o 
   5   1  25       55.19       84.78     24.69 o 
   6   1  25       63.50       69.64     24.12 o 
   7   1  25       23.01        2.61     24.99 o 
  -8   2  25       58.56      -34.16     34.16 o 
  -7   2  25       71.52       83.46     39.26 o 
  -6   2  25      159.02      124.84     35.37 o 
  -5   2  25      938.97      951.49     54.87 o 
  -4   2  25      147.08      133.27     21.54 o 
  -3   2  25      478.12      448.06     20.04 o 
  -2   2  25      884.35      921.54     37.97 o 
  -1   2  25        3.78       26.18      7.94 o 
   0   2  25       77.30       64.12     11.50 o 
   1   2  25       44.98       46.73     12.15 o 
   2   2  25      268.60      264.66     29.83 o 
   3   2  25      593.79      661.00     44.28 o 
   4   2  25      152.78      118.23     25.96 o 
   5   2  25       64.25       60.96     22.26 o 
   6   2  25       42.12       68.25     19.43 o 
  -7   3  25       89.09       83.12     46.94 o 
  -6   3  25      250.68      235.43     59.37 o 
  -5   3  25       87.05      111.95     37.42 o 
  -4   3  25        7.11       18.83     14.85 o 
  -3   3  25       17.25       29.49     83.23 o 
  -2   3  25      358.02      352.63     35.59 o 
  -1   3  25     1168.46     1267.91     67.34 o 
   0   3  25      327.69      268.36     36.72 o 
   1   3  25       49.73       34.23     10.39 o 
   2   3  25      150.33      127.74     24.72 o 
   3   3  25       39.97       47.45     20.05 o 
   4   3  25      143.93      112.14     33.90 o 
   5   3  25      128.40      100.42     22.63 o 
   6   3  25       28.00       68.19     22.75 o 
  -6   4  25       34.15       43.61     30.86 o 
  -5   4  25      215.76       65.31    126.05 o 
  -4   4  25      626.88      727.68     70.19 o 
  -3   4  25      524.94      482.61     56.01 o 
  -2   4  25      104.17      125.44     49.38 o 
  -1   4  25        0.80       -0.68     55.45 o 
   0   4  25      263.83      262.38     43.66 o 
   1   4  25      715.43      756.91     63.17 o 
   2   4  25      821.73      843.25     69.34 o 
   3   4  25      450.77      452.46     45.54 o 
   4   4  25       45.79       45.53     17.26 o 
   5   4  25        0.49       16.68     18.60 o 
  -4   5  25       62.05       50.04     26.98 o 
  -3   5  25        2.59       47.14     19.88 o 
  -2   5  25        6.50       48.29     24.30 o 
  -1   5  25        5.15       81.10     21.58 o 
   0   5  25      255.15      174.71     38.00 o 
   1   5  25      215.98      209.86     27.43 o 
   2   5  25        0.95       67.28     23.99 o 
   3   5  25       27.08       31.12     22.79 o 
  -8   0  26        1.35       39.03     31.72 o 
  -7   0  26      575.40      646.54     91.37 o 
  -6   0  26     2402.05     2686.34   2292.43 o 
  -5   0  26      639.81      597.01     69.59 o 
  -4   0  26        0.85       20.71      8.36 o 
  -3   0  26        2.06       28.89      9.27 o 
  -2   0  26     1527.15     1590.60     82.01 o 
  -1   0  26     6195.90     6275.93    414.63 o 
   0   0  26     2395.68     2524.85    126.09 o 
   1   0  26      436.47      380.69     40.28 o 
   2   0  26       54.62       30.62     26.48 o 
   3   0  26     1411.19     1286.97    119.41 o 
   4   0  26     2111.54     2463.59    194.35 o 
   5   0  26      752.70      698.62    146.06 o 
   6   0  26        0.94       75.14     38.66 o 
  -8   1  26      177.27      138.05     63.25 o 
  -7   1  26      227.86      152.50     40.41 o 
  -6   1  26       23.69        2.42     28.63 o 
  -5   1  26       26.53       15.20     18.55 o 
  -4   1  26      550.98      511.48     44.69 o 
  -3   1  26     1152.21     1046.88     40.03 o 
  -2   1  26      623.89      640.75     26.51 o 
  -1   1  26        5.78        8.75      6.21 o 
   0   1  26      678.94      654.75     29.32 o 
   1   1  26      800.49      806.45     33.42 o 
   2   1  26      719.58      771.46     41.22 o 
   3   1  26      731.99      763.88     67.15 o 
   4   1  26       63.26       37.68     17.64 o 
   5   1  26      243.35      210.69     37.20 o 
   6   1  26      165.72      135.97     38.95 o 
  -7   2  26      174.96      175.51     57.37 o 
  -6   2  26      910.47     1026.16    131.75 o 
  -5   2  26      978.14     1027.27     96.94 o 
  -4   2  26      133.21       89.10     26.79 o 
  -3   2  26      128.19       63.43     14.51 o 
  -2   2  26      896.05      886.63     38.38 o 
  -1   2  26     1287.58     1376.80     52.07 o 
   0   2  26     1387.17     1330.62     55.48 o 
   1   2  26      128.34      106.22     16.02 o 
   2   2  26      303.26      252.13     36.70 o 
   3   2  26     1050.60     1104.35     52.34 o 
   4   2  26     1292.29     1447.35     91.32 o 
   5   2  26      410.11      356.90     46.99 o 
   6   2  26       96.25      147.73     40.67 o 
  -6   3  26      102.51       45.59     25.12 o 
  -5   3  26      126.10       91.86     72.10 o 
  -4   3  26       28.95       45.49     20.14 o 
  -3   3  26      739.08      796.51     51.10 o 
  -2   3  26      697.26      674.40     40.12 o 
  -1   3  26       10.40       11.03     18.57 o 
   0   3  26       11.61        5.97     16.48 o 
   1   3  26      169.57      172.95     33.47 o 
   2   3  26      215.32      226.36     31.21 o 
   3   3  26        0.71       35.61     19.51 o 
   4   3  26       29.30       13.53     25.87 o 
   5   3  26        0.94       58.37     18.85 o 
  -5   4  26      379.06      339.54     47.75 o 
  -4   4  26      166.87      160.27     44.96 o 
  -3   4  26      126.50       73.71     24.71 o 
  -2   4  26       42.40       24.08     18.54 o 
  -1   4  26       40.78       13.34     44.47 o 
   0   4  26      391.28      438.85     75.32 o 
   1   4  26      101.03      112.09     26.88 o 
   2   4  26      273.51      182.34     37.69 o 
   3   4  26      357.24      314.26     48.11 o 
   4   4  26        0.62        6.90     29.50 o 
  -2   5  26        0.32       10.18     25.61 o 
  -1   5  26       22.88       -0.63     24.71 o 
   0   5  26       71.78       63.75     17.64 o 
   1   5  26        0.70       57.57     15.76 o 
  -7   1  27       68.86       47.50     21.48 o 
  -6   1  27       35.02       43.00     28.79 o 
  -5   1  27       22.90       14.99     39.99 o 
  -4   1  27        0.75        8.17     12.58 o 
  -3   1  27        2.93       23.95      7.02 o 
  -2   1  27       19.32       16.70      5.09 o 
  -1   1  27       90.57       68.89     11.51 o 
   0   1  27        8.31       22.80     10.75 o 
   1   1  27       27.14       45.81     12.71 o 
   2   1  27       15.53       39.59     12.66 o 
   3   1  27       16.07        7.63     11.10 o 
   4   1  27      104.50      123.28     27.57 o 
   5   1  27      136.70       85.58     24.48 o 
   6   1  27        6.66       60.18     18.82 o 
  -6   2  27      127.85      133.33     49.00 o 
  -5   2  27      823.03      858.35     78.69 o 
  -4   2  27      141.85      119.76     32.49 o 
  -3   2  27      100.92       40.26     40.16 o 
  -2   2  27      326.16      256.63     31.84 o 
  -1   2  27       99.44       71.52     13.37 o 
   0   2  27      884.21      902.67     56.42 o 
   1   2  27      208.54      203.01     25.93 o 
   2   2  27      141.96      134.55     29.09 o 
   3   2  27      501.23      547.42     44.55 o 
   4   2  27       46.90       17.93     17.19 o 
   5   2  27      262.12      231.38     28.97 o 
  -6   3  27       70.85       76.56     41.09 o 
  -5   3  27       14.19       10.76     18.88 o 
  -4   3  27       78.28       62.74     32.34 o 
  -3   3  27      161.35      171.41     42.41 o 
  -2   3  27      202.66      162.13     46.47 o 
  -1   3  27      249.52      243.53     47.88 o 
   0   3  27      150.80      136.89     28.59 o 
   1   3  27       17.20       34.40     13.35 o 
   2   3  27        7.50       24.14     18.09 o 
   3   3  27      107.02      118.93     28.26 o 
   4   3  27      236.07      196.11     39.50 o 
  -4   4  27      532.37      505.62     60.00 o 
  -3   4  27      411.05      402.68     49.89 o 
  -2   4  27       65.34       55.81     20.97 o 
  -1   4  27       56.11       73.34     21.30 o 
   0   4  27      231.83      197.91     43.60 o 
   1   4  27      428.47      379.95     42.35 o 
   2   4  27      454.55      454.18     43.80 o 
   3   4  27       62.95       40.40     25.49 o 
  -6   0  28      146.28      132.61     50.92 o 
  -5   0  28      225.59      166.58     68.69 o 
  -4   0  28       18.73       28.91     25.23 o 
  -3   0  28       38.18       32.08     27.84 o 
  -2   0  28      683.94      547.00     50.75 o 
  -1   0  28     2627.06     2805.60    166.74 o 
   0   0  28      758.79      769.32     63.17 o 
   1   0  28        1.67        1.48     15.39 o 
   2   0  28       17.74       -1.28     30.97 o 
   3   0  28      501.41      445.33     52.97 o 
   4   0  28     2668.47     2663.38    274.14 o 
   5   0  28     1399.46     1438.69     98.35 o 
  -6   1  28        4.92      -27.97     27.97 o 
  -5   1  28        1.76       16.86     15.64 o 
  -4   1  28       43.98       44.01     15.95 o 
  -3   1  28      133.70       94.55     35.08 o 
  -2   1  28      447.63      380.37     42.38 o 
  -1   1  28       57.71       25.32     11.29 o 
   0   1  28      245.18      225.62     26.70 o 
   1   1  28      479.30      427.76     31.73 o 
   2   1  28      570.23      607.91     35.30 o 
   3   1  28      397.86      413.72     39.79 o 
   4   1  28        0.27       49.34     14.23 o 
   5   1  28      179.91      129.23     30.35 o 
  -6   2  28      213.13      263.28     52.42 o 
  -5   2  28      235.16      187.54     68.01 o 
  -4   2  28      132.83      150.89     36.79 o 
  -3   2  28       52.01       36.71     17.66 o 
  -2   2  28      461.24      412.21     39.90 o 
  -1   2  28      499.30      471.80     53.77 o 
   0   2  28      681.73      679.00     35.23 o 
   1   2  28      381.78      333.20     38.16 o 
   2   2  28       30.38       31.83     11.11 o 
   3   2  28      837.35      892.95     71.94 o 
   4   2  28      698.18      773.15     59.59 o 
  -5   3  28      155.58      100.48     48.70 o 
  -4   3  28       29.81       28.57     20.36 o 
  -3   3  28       77.68       62.61     23.18 o 
  -2   3  28      126.34       66.38     30.13 o 
  -1   3  28      110.00       86.53     21.40 o 
   0   3  28       27.15       -6.67     13.25 o 
   1   3  28      143.11      146.21     41.36 o 
   2   3  28      278.51      343.85     36.33 o 
   3   3  28       91.48       98.95     22.67 o 
  -3   4  28        3.27       45.79     24.10 o 
  -2   4  28       34.37       58.11     22.93 o 
  -1   4  28       18.79       26.72     21.21 o 
   0   4  28      220.44      180.85     48.43 o 
   1   4  28      206.30      205.48     43.10 o 
  -6   1  29       45.16       18.63     20.88 o 
  -5   1  29       63.75       -2.44     27.11 o 
  -4   1  29      168.31      115.82     52.12 o 
  -3   1  29       13.01      -10.66     10.66 o 
  -2   1  29       24.61       35.27     12.57 o 
  -1   1  29      125.60       91.74     16.89 o 
   0   1  29       12.74       26.43     10.13 o 
   1   1  29       44.69       55.47     12.94 o 
   2   1  29        6.33       18.57     20.69 o 
   3   1  29       11.73       32.07     12.84 o 
   4   1  29       52.73       74.26     17.73 o 
  -5   2  29      155.68      115.93     53.39 o 
  -4   2  29       17.69       23.42     16.76 o 
  -3   2  29        1.00        8.91     48.91 o 
  -2   2  29       60.91       37.01     21.07 o 
  -1   2  29       45.17       55.24     15.86 o 
   0   2  29      610.83      580.91     51.34 o 
   1   2  29      268.93      282.10     46.94 o 
   2   2  29       49.76       58.07     21.85 o 
   3   2  29       76.70       68.98     13.88 o 
   4   2  29       13.42       49.13     18.64 o 
  -4   3  29        0.04       19.62     16.54 o 
  -3   3  29       16.74       47.85     19.61 o 
  -2   3  29      117.91       45.68     38.88 o 
  -1   3  29       36.38       38.39     39.48 o 
   0   3  29       11.73       11.40     11.62 o 
   1   3  29       97.53       59.41     18.26 o 
   2   3  29       58.10       30.59     15.23 o 
  -5   0  30        3.99       19.05     23.73 o 
  -4   0  30        0.70       11.40     28.91 o 
  -3   0  30        0.36       42.59     36.93 o 
  -2   0  30      172.47       95.46     52.62 o 
  -1   0  30      391.30      344.90     50.33 o 
   0   0  30      161.21       94.10     42.11 o 
   1   0  30        3.87       12.47     16.49 o 
   2   0  30       59.75       54.29     27.58 o 
   3   0  30      374.27      375.81     46.23 o 
  -5   1  30        1.47       56.09     28.53 o 
  -4   1  30      202.69      240.30     51.44 o 
  -3   1  30       53.95       35.96     34.19 o 
  -2   1  30       61.67       56.72     25.55 o 
  -1   1  30       23.46       28.20     15.02 o 
   0   1  30       13.24       14.44      9.74 o 
   1   1  30        2.47       18.03     13.75 o 
   2   1  30       58.56       43.82     16.36 o 
   3   1  30      260.24      186.76     23.02 o 
  -4   2  30       13.28       33.07     25.38 o 
  -3   2  30        9.14       33.27     22.93 o 
  -2   2  30      154.74      119.27     47.88 o 
  -1   2  30      397.34      304.30     51.12 o 
   0   2  30      194.64      144.04     35.04 o 
   1   2  30       50.47       69.53     19.34 o 
   2   2  30        0.14       29.23     16.88 o 
  -2   3  30        1.52       58.75     23.66 o 
  -1   3  30       84.42       65.95     19.61 o 
   0   3  30      265.98      280.89     62.00 o 
  -3   1  31      134.78       67.64     33.74 o 
  -2   1  31        7.03       26.65     18.06 o 
  -1   1  31       45.17       41.60     18.08 o 
   0   1  31        9.06       47.87    290.67 o 
   1   1  31      130.69       95.67     23.72 o 
   2   1  31        0.09       35.49     13.33 o 
  -2   2  31       34.40       35.49     21.53 o 
  -1   2  31      105.93       59.38     18.55 o 
   0   2  31      177.87       98.12     26.18 o 
   1   2  31        3.26        9.46     14.61 o 
   0   0  32        1.40       -5.12     15.63 o 
                                                 
